# Supplementary material for: Detection of Nora virus in infected Drosophila melanogaster heads without evidence of ubiquitous brain infection by smRNA FISH
Source: Fly (Austin). 2026 Jan 22;20(1):2620887. doi: 10.1080/19336934.2026.2620887 (PMC12834166; doi:10.1080/19336934.2026.2620887)
Supplement: Rokusek et al Supplemental Data file.xlsx [file KFLY_A_2620887_SM7986.xlsx]

## Sheet: P7T0VPV3014-Alignment-HitTable
qseqID	sseqID	%ID	length	mismatch	gapopen	qstart	qend	sstart	send	evalue	bitscore
probe_03	NR_124535.1	90	20	2	0	1	20	1497	1516	26	24.3
probe_03	NM_001274002.2	90	20	2	0	1	20	908	889	26	24.3
probe_03	NM_001274001.1	90	20	2	0	1	20	561	542	26	24.3
probe_03	NM_057261.4	90	20	2	0	1	20	638	619	26	24.3
probe_10	NM_001103619.4	94.118	17	1	0	3	19	1790	1806	6.7	26.3
probe_10	NM_205912.4	94.118	17	1	0	3	19	1790	1806	6.7	26.3
probe_10	NM_001258962.3	94.118	17	1	0	3	19	1790	1806	6.7	26.3
probe_10	NM_078759.4	94.118	17	1	0	3	19	1790	1806	6.7	26.3
probe_10	NM_001316380.1	94.118	17	1	0	3	19	1790	1806	6.7	26.3
probe_18	NM_141557.2	94.118	17	1	0	4	20	28	12	6.7	26.3
probe_18	NM_001275452.1	94.118	17	1	0	4	20	28	12	6.7	26.3
probe_24	NM_140901.3	100	16	0	0	2	17	1057	1042	0.11	32.2
probe_02	NM_167381.3	93.75	16	1	0	4	19	115	130	26	24.3
probe_02	NM_001272200.1	93.75	16	1	0	4	19	461	446	26	24.3
probe_02	NM_130548.3	93.75	16	1	0	4	19	461	446	26	24.3
probe_02	NM_001103491.1	93.75	16	1	0	1	16	971	986	26	24.3
probe_02	NM_001298217.1	93.75	16	1	0	1	16	1351	1366	26	24.3
probe_02	NM_078581.3	93.75	16	1	0	1	16	1731	1746	26	24.3
probe_03	NM_136707.3	93.75	16	1	0	2	17	1278	1293	26	24.3
probe_04	NM_001316636.1	93.75	16	1	0	5	20	1231	1246	26	24.3
probe_04	NM_001300355.1	93.75	16	1	0	4	19	1581	1596	26	24.3
probe_04	NM_001169240.2	93.75	16	1	0	3	18	1975	1990	26	24.3
probe_04	NM_130733.2	93.75	16	1	0	5	20	1231	1246	26	24.3
probe_04	NM_139397.3	93.75	16	1	0	2	17	125	140	26	24.3
probe_04	NM_141811.2	93.75	16	1	0	4	19	1649	1664	26	24.3
probe_04	NM_132287.3	93.75	16	1	0	3	18	794	809	26	24.3
probe_04	NM_001201638.2	93.75	16	1	0	3	18	1936	1951	26	24.3
probe_04	NM_001298100.1	93.75	16	1	0	3	18	2759	2774	26	24.3
probe_04	NM_001169241.1	93.75	16	1	0	3	18	567	582	26	24.3
probe_04	NM_001274350.1	93.75	16	1	0	2	17	409	424	26	24.3
probe_04	NM_001201637.1	93.75	16	1	0	3	18	1073	1088	26	24.3
probe_04	NR_123785.1	93.75	16	1	0	5	20	798	783	26	24.3
probe_07	NM_167515.2	93.75	16	1	0	5	20	1931	1946	26	24.3
probe_07	NM_001298396.1	93.75	16	1	0	5	20	1659	1674	26	24.3
probe_07	NM_132894.3	93.75	16	1	0	5	20	1644	1659	26	24.3
probe_07	NM_167516.2	93.75	16	1	0	5	20	1727	1742	26	24.3
probe_09	NM_132449.2	93.75	16	1	0	3	18	225	210	26	24.3
probe_10	NM_001274498.1	93.75	16	1	0	1	16	10688	10673	26	24.3
probe_10	NM_168103.3	93.75	16	1	0	1	16	10649	10634	26	24.3
probe_10	NM_001274503.1	93.75	16	1	0	1	16	10718	10703	26	24.3
probe_10	NM_001274501.1	93.75	16	1	0	1	16	10679	10664	26	24.3
probe_10	NM_079205.4	93.75	16	1	0	1	16	10652	10637	26	24.3
probe_10	NM_001274502.1	93.75	16	1	0	1	16	10715	10700	26	24.3
probe_10	NM_001274499.1	93.75	16	1	0	1	16	10676	10661	26	24.3
probe_10	NM_001274500.1	93.75	16	1	0	1	16	10691	10676	26	24.3
probe_11	NM_078573.4	93.75	16	1	0	5	20	1205	1220	26	24.3
probe_11	NM_001272528.2	93.75	16	1	0	5	20	1205	1220	26	24.3
probe_11	NM_001272526.2	93.75	16	1	0	5	20	1205	1220	26	24.3
probe_11	NM_167295.3	93.75	16	1	0	5	20	1205	1220	26	24.3
probe_11	NM_001272527.2	93.75	16	1	0	5	20	1205	1220	26	24.3
probe_11	NM_001299214.1	93.75	16	1	0	2	17	914	899	26	24.3
probe_11	NM_001273216.1	93.75	16	1	0	1	16	971	956	26	24.3
probe_18	NM_001298200.1	93.75	16	1	0	5	20	1789	1774	26	24.3
probe_18	NM_078570.3	93.75	16	1	0	5	20	1789	1774	26	24.3
probe_19	NM_001300193.1	93.75	16	1	0	4	19	5439	5424	26	24.3
probe_19	NM_001170006.2	93.75	16	1	0	4	19	5390	5375	26	24.3
probe_20	NR_167858.1	93.75	16	1	0	2	17	2614	2629	26	24.3
probe_20	NR_167857.1	93.75	16	1	0	2	17	4181	4196	26	24.3
probe_21	NM_134281.2	93.75	16	1	0	3	18	6541	6556	26	24.3
probe_21	NR_133086.1	93.75	16	1	0	3	18	1090	1105	26	24.3
probe_21	NM_057421.3	93.75	16	1	0	3	18	7778	7793	26	24.3
probe_21	NM_134282.2	93.75	16	1	0	3	18	8227	8242	26	24.3
probe_21	NM_136272.3	93.75	16	1	0	2	17	3407	3422	26	24.3
probe_21	NM_057422.3	93.75	16	1	0	3	18	6990	7005	26	24.3
probe_21	NM_001014621.2	93.75	16	1	0	3	18	6541	6556	26	24.3
probe_22	NM_166188.2	93.75	16	1	0	4	19	5647	5632	26	24.3
probe_22	NM_001103394.3	93.75	16	1	0	1	16	4142	4157	26	24.3
probe_22	NM_001258532.1	93.75	16	1	0	1	16	5578	5593	26	24.3
probe_22	NM_166189.2	93.75	16	1	0	4	19	4048	4033	26	24.3
probe_22	NM_001169161.3	93.75	16	1	0	1	16	4778	4793	26	24.3
probe_22	NM_001103871.1	93.75	16	1	0	4	19	4106	4091	26	24.3
probe_22	NM_057438.4	93.75	16	1	0	2	17	1889	1874	26	24.3
probe_22	NM_001042788.4	93.75	16	1	0	2	17	1936	1921	26	24.3
probe_22	NM_001103872.1	93.75	16	1	0	4	19	4057	4042	26	24.3
probe_25	NR_124010.2	93.75	16	1	0	1	16	466	451	26	24.3
probe_25	NM_137063.3	93.75	16	1	0	1	16	840	825	26	24.3
probe_26	NR_133182.1	93.75	16	1	0	5	20	23	8	26	24.3
probe_27	NM_001276162.1	93.75	16	1	0	2	17	465	450	26	24.3
probe_27	NM_143708.3	93.75	16	1	0	4	19	98	83	26	24.3
probe_27	NM_001274920.1	93.75	16	1	0	4	19	98	83	26	24.3
probe_28	NM_137800.2	93.75	16	1	0	1	16	334	319	26	24.3
probe_28	NM_140827.3	93.75	16	1	0	2	17	402	387	26	24.3
probe_28	NM_130538.3	93.75	16	1	0	1	16	849	864	26	24.3
probe_29	NM_140448.3	93.75	16	1	0	3	18	1350	1335	26	24.3
probe_29	NM_001259826.1	93.75	16	1	0	3	18	1366	1351	26	24.3
probe_01	NM_001043298.2	100	15	0	0	5	19	2733	2719	0.43	30.2
probe_01	NM_001014681.4	100	15	0	0	5	19	4288	4274	0.43	30.2
probe_01	NM_136099.2	100	15	0	0	1	15	248	234	0.43	30.2
probe_01	NM_001014679.2	100	15	0	0	5	19	670	656	0.43	30.2
probe_10	NM_001170179.2	100	15	0	0	2	16	62	48	0.43	30.2
probe_13	NM_001275468.1	100	15	0	0	6	20	652	666	0.43	30.2
probe_13	NM_169254.2	100	15	0	0	6	20	652	666	0.43	30.2
probe_16	NM_001300719.1	100	15	0	0	3	17	1627	1613	0.43	30.2
probe_16	NM_001144067.1	100	15	0	0	3	17	1239	1225	0.43	30.2
probe_16	NM_001111003.3	100	15	0	0	3	17	1512	1498	0.43	30.2
probe_16	NM_001111002.3	100	15	0	0	3	17	1483	1469	0.43	30.2
probe_16	NM_001111001.3	100	15	0	0	3	17	1332	1318	0.43	30.2
probe_16	NM_001111000.2	100	15	0	0	3	17	1627	1613	0.43	30.2
probe_16	NM_001300718.1	100	15	0	0	3	17	1512	1498	0.43	30.2
probe_20	NM_001274915.1	100	15	0	0	3	17	2955	2969	0.43	30.2
probe_20	NM_001104136.2	100	15	0	0	3	17	3762	3776	0.43	30.2
probe_20	NM_001144483.2	100	15	0	0	3	17	3801	3815	0.43	30.2
probe_20	NM_080000.4	100	15	0	0	3	17	3048	3062	0.43	30.2
probe_25	NM_001298745.1	100	15	0	0	1	15	391	405	0.43	30.2
probe_25	NM_135190.5	100	15	0	0	1	15	282	296	0.43	30.2
probe_26	NM_140532.3	100	15	0	0	3	17	3527	3541	0.43	30.2
probe_26	NM_001272330.1	100	15	0	0	6	20	3595	3581	0.43	30.2
probe_26	NM_001272331.1	100	15	0	0	6	20	3265	3251	0.43	30.2
probe_26	NM_167047.2	100	15	0	0	6	20	3285	3271	0.43	30.2
probe_26	NM_001272332.1	100	15	0	0	6	20	2921	2907	0.43	30.2
probe_26	NM_132025.3	100	15	0	0	6	20	3251	3237	0.43	30.2
probe_27	NR_124231.1	100	15	0	0	3	17	264	250	0.43	30.2
probe_27	NR_124230.1	100	15	0	0	3	17	506	492	0.43	30.2
probe_01	NM_078825.4	93.333	15	1	0	4	18	329	343	104	22.3
probe_01	NM_001316439.1	93.333	15	1	0	2	16	315	301	104	22.3
probe_03	NM_132434.4	93.333	15	1	0	4	18	487	473	104	22.3
probe_05	NM_206517.2	93.333	15	1	0	1	15	713	699	104	22.3
probe_05	NM_057656.3	93.333	15	1	0	1	15	713	699	104	22.3
probe_06	NM_001299736.1	93.333	15	1	0	6	20	586	572	104	22.3
probe_06	NM_001347771.1	93.333	15	1	0	3	17	25	11	104	22.3
probe_07	NM_001299756.1	93.333	15	1	0	4	18	305	319	104	22.3
probe_08	NM_138210.2	93.333	15	1	0	3	17	406	392	104	22.3
probe_08	NM_001274963.1	93.333	15	1	0	6	20	437	423	104	22.3
probe_08	NM_080250.3	93.333	15	1	0	6	20	437	423	104	22.3
probe_08	NR_124255.1	93.333	15	1	0	3	17	377	363	104	22.3
probe_08	NM_135772.2	93.333	15	1	0	1	15	2621	2607	104	22.3
probe_08	NM_057525.3	93.333	15	1	0	1	15	690	704	104	22.3
probe_09	NM_133050.2	93.333	15	1	0	3	17	775	789	104	22.3
probe_09	NM_001274754.1	93.333	15	1	0	5	19	1452	1438	104	22.3
probe_09	NM_166487.4	93.333	15	1	0	1	15	6585	6571	104	22.3
probe_09	NM_167611.3	93.333	15	1	0	3	17	775	789	104	22.3
probe_12	NR_124535.1	93.333	15	1	0	3	17	36	22	104	22.3
probe_12	NM_001298743.1	93.333	15	1	0	1	15	3014	3000	104	22.3
probe_12	NM_135184.4	93.333	15	1	0	1	15	3014	3000	104	22.3
probe_12	NM_001015405.4	93.333	15	1	0	1	15	3847	3833	104	22.3
probe_14	NM_168294.3	93.333	15	1	0	4	18	1588	1602	104	22.3
probe_14	NM_001274670.1	93.333	15	1	0	4	18	5529	5543	104	22.3
probe_14	NM_001259753.2	93.333	15	1	0	4	18	1267	1281	104	22.3
probe_14	NM_001202142.2	93.333	15	1	0	4	18	1588	1602	104	22.3
probe_14	NM_001259754.2	93.333	15	1	0	4	18	1588	1602	104	22.3
probe_14	NM_001202143.2	93.333	15	1	0	4	18	1588	1602	104	22.3
probe_15	NM_001170244.4	93.333	15	1	0	1	15	10	24	104	22.3
probe_15	NM_137369.4	93.333	15	1	0	4	18	20	6	104	22.3
probe_17	NM_001274947.1	93.333	15	1	0	2	16	561	547	104	22.3
probe_21	NM_001300399.1	93.333	15	1	0	6	20	1618	1632	104	22.3
probe_21	NM_142122.4	93.333	15	1	0	6	20	1835	1849	104	22.3
probe_21	NM_001260175.2	93.333	15	1	0	6	20	1618	1632	104	22.3
probe_27	NM_001299171.1	93.333	15	1	0	3	17	2650	2636	104	22.3
probe_27	NR_124393.1	93.333	15	1	0	6	20	16	30	104	22.3
probe_03	NM_165697.4	100	14	0	0	2	15	103	116	1.7	28.2
probe_03	NM_001275785.2	100	14	0	0	2	15	6722	6709	1.7	28.2
probe_03	NM_142497.5	100	14	0	0	2	15	6809	6796	1.7	28.2
probe_04	NM_166281.2	100	14	0	0	7	20	4179	4192	1.7	28.2
probe_04	NM_206164.2	100	14	0	0	7	20	4103	4116	1.7	28.2
probe_04	NM_166282.2	100	14	0	0	7	20	4334	4347	1.7	28.2
probe_04	NM_079057.3	100	14	0	0	7	20	4182	4195	1.7	28.2
probe_04	NM_206163.2	100	14	0	0	7	20	4106	4119	1.7	28.2
probe_04	NM_141978.3	100	14	0	0	3	16	225	238	1.7	28.2
probe_04	NM_166280.2	100	14	0	0	7	20	4406	4419	1.7	28.2
probe_04	NM_001299644.1	100	14	0	0	7	20	4537	4550	1.7	28.2
probe_04	NR_074006.1	100	14	0	0	3	16	288	275	1.7	28.2
probe_05	NM_001297902.1	100	14	0	0	7	20	2128	2141	1.7	28.2
probe_06	NM_137748.4	100	14	0	0	4	17	4492	4479	1.7	28.2
probe_06	NM_001259522.2	100	14	0	0	4	17	4492	4479	1.7	28.2
probe_09	NM_001043241.3	100	14	0	0	5	18	2778	2765	1.7	28.2
probe_10	NM_001275070.1	100	14	0	0	6	19	265	278	1.7	28.2
probe_10	NM_140754.2	100	14	0	0	6	19	229	242	1.7	28.2
probe_10	NM_137119.4	100	14	0	0	4	17	167	180	1.7	28.2
probe_11	NM_001275654.1	100	14	0	0	6	19	1370	1383	1.7	28.2
probe_11	NM_169611.2	100	14	0	0	6	19	1384	1397	1.7	28.2
probe_11	NM_169610.2	100	14	0	0	6	19	1481	1494	1.7	28.2
probe_11	NM_169665.3	100	14	0	0	7	20	3681	3694	1.7	28.2
probe_11	NM_142165.3	100	14	0	0	6	19	2026	2039	1.7	28.2
probe_13	NM_134924.2	100	14	0	0	7	20	554	541	1.7	28.2
probe_17	NM_001275490.1	100	14	0	0	1	14	2833	2820	1.7	28.2
probe_17	NM_176435.3	100	14	0	0	1	14	2935	2922	1.7	28.2
probe_17	NM_001104254.2	100	14	0	0	1	14	3010	2997	1.7	28.2
probe_17	NR_124889.1	100	14	0	0	6	19	54	41	1.7	28.2
probe_17	NM_176436.2	100	14	0	0	1	14	2749	2736	1.7	28.2
probe_17	NM_001104253.3	100	14	0	0	1	14	3239	3226	1.7	28.2
probe_19	NM_001259873.1	100	14	0	0	4	17	6793	6780	1.7	28.2
probe_19	NM_001259872.1	100	14	0	0	4	17	7400	7387	1.7	28.2
probe_19	NM_001275039.1	100	14	0	0	4	17	7018	7005	1.7	28.2
probe_19	NM_001275040.1	100	14	0	0	4	17	7027	7014	1.7	28.2
probe_19	NM_079395.4	100	14	0	0	4	17	7252	7239	1.7	28.2
probe_19	NM_001169984.3	100	14	0	0	4	17	7252	7239	1.7	28.2
probe_19	NM_001259871.1	100	14	0	0	4	17	6941	6928	1.7	28.2
probe_20	NM_170252.3	100	14	0	0	2	15	6600	6613	1.7	28.2
probe_20	NM_001259505.2	100	14	0	0	6	19	14596	14609	1.7	28.2
probe_20	NM_001014668.2	100	14	0	0	2	15	6600	6613	1.7	28.2
probe_20	NM_001276050.1	100	14	0	0	2	15	6600	6613	1.7	28.2
probe_20	NM_001259500.2	100	14	0	0	6	19	14801	14814	1.7	28.2
probe_20	NM_139499.3	100	14	0	0	3	16	2217	2204	1.7	28.2
probe_20	NM_001274164.1	100	14	0	0	6	19	14284	14297	1.7	28.2
probe_20	NM_001014479.2	100	14	0	0	6	19	153	166	1.7	28.2
probe_20	NM_001259497.2	100	14	0	0	6	19	14563	14576	1.7	28.2
probe_20	NM_170253.2	100	14	0	0	2	15	6600	6613	1.7	28.2
probe_21	NM_139378.2	100	14	0	0	6	19	1072	1085	1.7	28.2
probe_22	NM_001259972.2	100	14	0	0	3	16	836	823	1.7	28.2
probe_22	NM_164322.3	100	14	0	0	3	16	836	823	1.7	28.2
probe_22	NM_141184.3	100	14	0	0	3	16	875	862	1.7	28.2
probe_23	NM_143496.4	100	14	0	0	7	20	7745	7732	1.7	28.2
probe_23	NM_139764.3	100	14	0	0	3	16	1273	1260	1.7	28.2
probe_23	NM_164556.2	100	14	0	0	5	18	116	129	1.7	28.2
probe_24	NM_169389.3	100	14	0	0	3	16	3943	3930	1.7	28.2
probe_24	NM_001298367.1	100	14	0	0	6	19	3034	3047	1.7	28.2
probe_24	NM_206722.2	100	14	0	0	6	19	2917	2930	1.7	28.2
probe_24	NM_206719.2	100	14	0	0	6	19	3234	3247	1.7	28.2
probe_24	NM_143224.4	100	14	0	0	3	16	1202	1215	1.7	28.2
probe_24	NM_206721.2	100	14	0	0	6	19	3261	3274	1.7	28.2
probe_24	NM_170273.2	100	14	0	0	3	16	1194	1207	1.7	28.2
probe_24	NM_206720.2	100	14	0	0	6	19	3292	3305	1.7	28.2
probe_24	NM_132842.3	100	14	0	0	6	19	3007	3020	1.7	28.2
probe_24	NM_206718.2	100	14	0	0	6	19	3319	3332	1.7	28.2
probe_26	NM_134581.2	100	14	0	0	3	16	70	57	1.7	28.2
probe_26	NM_001272822.2	100	14	0	0	3	16	70	57	1.7	28.2
probe_27	NM_001299714.1	100	14	0	0	1	14	1190	1177	1.7	28.2
probe_27	NM_001299713.1	100	14	0	0	1	14	671	658	1.7	28.2
probe_27	NM_137665.2	100	14	0	0	1	14	671	658	1.7	28.2
probe_27	NM_001299715.1	100	14	0	0	1	14	316	303	1.7	28.2
probe_04	NM_001260087.3	92.857	14	1	0	1	14	7404	7417	410	20.3
probe_12	NM_001298743.1	92.857	14	1	0	4	17	3230	3243	410	20.3
probe_12	NM_135184.4	92.857	14	1	0	4	17	3230	3243	410	20.3
probe_23	NM_001382179.1	92.857	14	1	0	6	19	9854	9867	410	20.3
probe_23	NM_078867.4	92.857	14	1	0	6	19	9854	9867	410	20.3
probe_27	NM_001299867.1	92.857	14	1	0	3	16	3770	3757	410	20.3
probe_28	NM_138021.3	92.857	14	1	0	6	19	1117	1104	410	20.3
probe_28	NM_001299873.1	92.857	14	1	0	6	19	1117	1104	410	20.3
probe_01	NM_001275697.1	100	13	0	0	8	20	933	945	6.7	26.3
probe_01	NM_136073.3	100	13	0	0	4	16	116	104	6.7	26.3
probe_01	NM_001275699.1	100	13	0	0	8	20	136	124	6.7	26.3
probe_01	NM_001299140.1	100	13	0	0	4	16	116	104	6.7	26.3
probe_01	NM_001300405.1	100	13	0	0	3	15	648	636	6.7	26.3
probe_01	NM_001260183.1	100	13	0	0	3	15	648	636	6.7	26.3
probe_01	NM_142189.4	100	13	0	0	5	17	2261	2249	6.7	26.3
probe_01	NR_182250.1	100	13	0	0	3	15	641	653	6.7	26.3
probe_01	NM_001382123.1	100	13	0	0	5	17	523	511	6.7	26.3
probe_01	NM_001274207.1	100	13	0	0	5	17	543	531	6.7	26.3
probe_01	NM_166535.2	100	13	0	0	5	17	523	511	6.7	26.3
probe_01	NM_169646.3	100	13	0	0	5	17	2234	2222	6.7	26.3
probe_02	NM_135850.3	100	13	0	0	4	16	1695	1707	6.7	26.3
probe_02	NM_136616.5	100	13	0	0	6	18	1365	1377	6.7	26.3
probe_02	NM_206061.2	100	13	0	0	6	18	802	814	6.7	26.3
probe_03	NM_001414095.1	100	13	0	0	1	13	9164	9152	6.7	26.3
probe_03	NM_176732.2	100	13	0	0	4	16	130	118	6.7	26.3
probe_03	NM_001414098.1	100	13	0	0	1	13	9732	9720	6.7	26.3
probe_03	NM_001273897.2	100	13	0	0	1	13	8627	8615	6.7	26.3
probe_03	NM_001414096.1	100	13	0	0	1	13	9765	9753	6.7	26.3
probe_03	NM_001169424.2	100	13	0	0	7	19	1234	1222	6.7	26.3
probe_03	NM_001014474.4	100	13	0	0	7	19	1234	1222	6.7	26.3
probe_03	NM_001298737.1	100	13	0	0	7	19	1234	1222	6.7	26.3
probe_03	NM_001259299.3	100	13	0	0	1	13	11100	11088	6.7	26.3
probe_03	NM_001414094.1	100	13	0	0	1	13	11115	11103	6.7	26.3
probe_03	NM_001110622.3	100	13	0	0	5	17	2201	2189	6.7	26.3
probe_03	NM_001414097.1	100	13	0	0	1	13	9771	9759	6.7	26.3
probe_04	NM_130536.2	100	13	0	0	6	18	1134	1146	6.7	26.3
probe_04	NM_001169336.2	100	13	0	0	3	15	273	285	6.7	26.3
probe_04	NM_001169335.2	100	13	0	0	3	15	319	331	6.7	26.3
probe_04	NM_166991.3	100	13	0	0	6	18	1543	1555	6.7	26.3
probe_05	NM_001169929.2	100	13	0	0	1	13	285	297	6.7	26.3
probe_05	NM_079991.3	100	13	0	0	4	16	833	821	6.7	26.3
probe_05	NM_079077.4	100	13	0	0	4	16	500	488	6.7	26.3
probe_05	NM_140043.5	100	13	0	0	1	13	285	297	6.7	26.3
probe_05	NM_134984.4	100	13	0	0	4	16	819	807	6.7	26.3
probe_05	NM_001260206.1	100	13	0	0	2	14	290	302	6.7	26.3
probe_05	NM_166430.3	100	13	0	0	4	16	381	369	6.7	26.3
probe_05	NM_137338.2	100	13	0	0	1	13	974	986	6.7	26.3
probe_05	NM_001276121.1	100	13	0	0	4	16	833	821	6.7	26.3
probe_05	NM_080257.4	100	13	0	0	2	14	323	335	6.7	26.3
probe_05	NM_166431.4	100	13	0	0	4	16	549	537	6.7	26.3
probe_05	NM_001300646.1	100	13	0	0	4	16	880	868	6.7	26.3
probe_06	NM_001382101.1	100	13	0	0	4	16	8831	8843	6.7	26.3
probe_06	NR_047816.1	100	13	0	0	8	20	1272	1284	6.7	26.3
probe_06	NM_001298605.1	100	13	0	0	5	17	2265	2253	6.7	26.3
probe_06	NM_001382100.1	100	13	0	0	4	16	7583	7595	6.7	26.3
probe_06	NR_047815.1	100	13	0	0	8	20	1005	1017	6.7	26.3
probe_06	NM_001169551.2	100	13	0	0	6	18	791	779	6.7	26.3
probe_06	NM_001382098.1	100	13	0	0	4	16	8033	8045	6.7	26.3
probe_06	NM_136192.3	100	13	0	0	6	18	791	779	6.7	26.3
probe_06	NM_176778.2	100	13	0	0	5	17	2265	2253	6.7	26.3
probe_06	NM_001298604.1	100	13	0	0	5	17	2485	2473	6.7	26.3
probe_06	NM_176779.3	100	13	0	0	5	17	2494	2482	6.7	26.3
probe_06	NM_164989.2	100	13	0	0	1	13	1234	1222	6.7	26.3
probe_06	NM_001298603.1	100	13	0	0	5	17	2482	2470	6.7	26.3
probe_06	NM_176777.2	100	13	0	0	5	17	2265	2253	6.7	26.3
probe_06	NM_001103571.2	100	13	0	0	5	17	2265	2253	6.7	26.3
probe_06	NM_001274024.2	100	13	0	0	3	15	2149	2137	6.7	26.3
probe_06	NM_001273698.1	100	13	0	0	6	18	791	779	6.7	26.3
probe_06	NM_001273700.1	100	13	0	0	6	18	791	779	6.7	26.3
probe_06	NM_001299457.1	100	13	0	0	3	15	2149	2137	6.7	26.3
probe_06	NM_135700.5	100	13	0	0	1	13	1234	1222	6.7	26.3
probe_06	NM_001298607.1	100	13	0	0	5	17	2265	2253	6.7	26.3
probe_06	NM_176780.2	100	13	0	0	5	17	2265	2253	6.7	26.3
probe_06	NM_141736.3	100	13	0	0	4	16	7545	7557	6.7	26.3
probe_06	NM_001300203.1	100	13	0	0	8	20	439	427	6.7	26.3
probe_06	NM_001298606.1	100	13	0	0	5	17	2277	2265	6.7	26.3
probe_06	NM_001275529.1	100	13	0	0	4	16	8090	8102	6.7	26.3
probe_07	NM_001299373.1	100	13	0	0	2	14	1818	1830	6.7	26.3
probe_07	NM_143433.3	100	13	0	0	3	15	589	601	6.7	26.3
probe_07	NM_170089.2	100	13	0	0	1	13	2126	2138	6.7	26.3
probe_07	NM_079076.4	100	13	0	0	5	17	1082	1094	6.7	26.3
probe_07	NM_001276138.1	100	13	0	0	3	15	610	622	6.7	26.3
probe_07	NM_143624.3	100	13	0	0	7	19	1132	1120	6.7	26.3
probe_07	NM_170563.2	100	13	0	0	7	19	1120	1108	6.7	26.3
probe_07	NM_143203.3	100	13	0	0	7	19	566	554	6.7	26.3
probe_07	NM_001202366.1	100	13	0	0	7	19	563	551	6.7	26.3
probe_07	NM_170257.3	100	13	0	0	7	19	581	569	6.7	26.3
probe_07	NM_141915.2	100	13	0	0	1	13	126	114	6.7	26.3
probe_07	NM_057253.4	100	13	0	0	3	15	949	937	6.7	26.3
probe_09	NM_001259984.2	100	13	0	0	3	15	3441	3429	6.7	26.3
probe_09	NM_001144533.3	100	13	0	0	3	15	2879	2867	6.7	26.3
probe_09	NM_001273518.1	100	13	0	0	5	17	459	447	6.7	26.3
probe_09	NM_176400.1	100	13	0	0	3	15	614	602	6.7	26.3
probe_09	NM_141231.4	100	13	0	0	3	15	614	602	6.7	26.3
probe_09	NM_001259982.2	100	13	0	0	3	15	3086	3074	6.7	26.3
probe_09	NM_001273519.1	100	13	0	0	5	17	459	447	6.7	26.3
probe_09	NM_001259983.2	100	13	0	0	3	15	3792	3780	6.7	26.3
probe_09	NM_165048.2	100	13	0	0	5	17	459	447	6.7	26.3
probe_09	NM_001273520.1	100	13	0	0	5	17	459	447	6.7	26.3
probe_09	NM_001258650.2	100	13	0	0	4	16	521	533	6.7	26.3
probe_09	NM_001144532.3	100	13	0	0	3	15	2879	2867	6.7	26.3
probe_09	NM_135822.3	100	13	0	0	5	17	459	447	6.7	26.3
probe_10	NM_001274575.2	100	13	0	0	1	13	3043	3055	6.7	26.3
probe_10	NM_001300612.1	100	13	0	0	3	15	1277	1289	6.7	26.3
probe_10	NM_057757.4	100	13	0	0	5	17	1187	1175	6.7	26.3
probe_10	NM_170262.2	100	13	0	0	3	15	1277	1289	6.7	26.3
probe_10	NR_133067.1	100	13	0	0	3	15	529	541	6.7	26.3
probe_10	NM_170265.4	100	13	0	0	3	15	1248	1260	6.7	26.3
probe_10	NM_138100.3	100	13	0	0	5	17	254	266	6.7	26.3
probe_10	NR_073716.2	100	13	0	0	3	15	36	24	6.7	26.3
probe_10	NM_170263.4	100	13	0	0	3	15	1055	1067	6.7	26.3
probe_10	NM_176155.2	100	13	0	0	6	18	697	709	6.7	26.3
probe_10	NM_139839.5	100	13	0	0	1	13	3043	3055	6.7	26.3
probe_10	NM_170264.3	100	13	0	0	3	15	1259	1271	6.7	26.3
probe_10	NM_166951.2	100	13	0	0	5	17	1244	1232	6.7	26.3
probe_10	NM_080070.4	100	13	0	0	5	17	2536	2548	6.7	26.3
probe_10	NM_001258707.2	100	13	0	0	1	13	5248	5260	6.7	26.3
probe_11	NM_142112.5	100	13	0	0	6	18	3456	3468	6.7	26.3
probe_11	NM_168126.4	100	13	0	0	2	14	7841	7829	6.7	26.3
probe_11	NM_001275637.2	100	13	0	0	6	18	3202	3214	6.7	26.3
probe_11	NM_001300398.1	100	13	0	0	6	18	2843	2855	6.7	26.3
probe_11	NM_001414089.1	100	13	0	0	2	14	5809	5797	6.7	26.3
probe_11	NM_079908.3	100	13	0	0	2	14	9071	9059	6.7	26.3
probe_11	NM_168674.4	100	13	0	0	2	14	910	898	6.7	26.3
probe_11	NM_001104049.4	100	13	0	0	2	14	8286	8274	6.7	26.3
probe_11	NM_001258572.1	100	13	0	0	7	19	620	632	6.7	26.3
probe_11	NM_001104048.2	100	13	0	0	2	14	8518	8506	6.7	26.3
probe_11	NM_001347763.1	100	13	0	0	2	14	8834	8822	6.7	26.3
probe_11	NM_206278.2	100	13	0	0	2	14	9098	9086	6.7	26.3
probe_11	NM_137911.3	100	13	0	0	4	16	583	595	6.7	26.3
probe_11	NM_079387.6	100	13	0	0	2	14	1002	990	6.7	26.3
probe_11	NM_001274519.3	100	13	0	0	2	14	8888	8876	6.7	26.3
probe_11	NM_001275024.1	100	13	0	0	2	14	910	898	6.7	26.3
probe_11	NM_001274518.2	100	13	0	0	2	14	5765	5753	6.7	26.3
probe_12	NM_176555.2	100	13	0	0	2	14	2294	2306	6.7	26.3
probe_12	NM_140903.2	100	13	0	0	8	20	1061	1073	6.7	26.3
probe_12	NM_170132.3	100	13	0	0	2	14	2554	2566	6.7	26.3
probe_12	NM_170131.3	100	13	0	0	2	14	2422	2434	6.7	26.3
probe_12	NM_170130.3	100	13	0	0	2	14	2454	2466	6.7	26.3
probe_12	NM_170128.2	100	13	0	0	2	14	2190	2202	6.7	26.3
probe_12	NM_170129.3	100	13	0	0	2	14	2306	2318	6.7	26.3
probe_13	NM_132640.6	100	13	0	0	3	15	1030	1042	6.7	26.3
probe_13	NM_001272839.2	100	13	0	0	8	20	1288	1300	6.7	26.3
probe_13	NM_078669.5	100	13	0	0	6	18	6397	6409	6.7	26.3
probe_13	NM_079427.3	100	13	0	0	8	20	4319	4307	6.7	26.3
probe_13	NM_001258722.3	100	13	0	0	3	15	1071	1083	6.7	26.3
probe_13	NM_001038813.2	100	13	0	0	2	14	836	848	6.7	26.3
probe_13	NM_080712.7	100	13	0	0	8	20	1350	1362	6.7	26.3
probe_13	NM_080119.6	100	13	0	0	8	20	419	431	6.7	26.3
probe_13	NR_125274.1	100	13	0	0	8	20	480	492	6.7	26.3
probe_13	NM_057269.3	100	13	0	0	4	16	2200	2188	6.7	26.3
probe_13	NM_168742.4	100	13	0	0	8	20	318	330	6.7	26.3
probe_13	NM_001272578.2	100	13	0	0	3	15	1392	1404	6.7	26.3
probe_13	NM_169893.4	100	13	0	0	4	16	138	150	6.7	26.3
probe_13	NM_001298770.1	100	13	0	0	8	20	94	82	6.7	26.3
probe_13	NM_167356.3	100	13	0	0	3	15	766	778	6.7	26.3
probe_13	NM_001272840.2	100	13	0	0	8	20	1348	1360	6.7	26.3
probe_13	NM_001272581.2	100	13	0	0	3	15	966	978	6.7	26.3
probe_13	NM_001272580.2	100	13	0	0	3	15	1277	1289	6.7	26.3
probe_13	NM_167744.4	100	13	0	0	8	20	1948	1960	6.7	26.3
probe_13	NR_073769.1	100	13	0	0	8	20	32	44	6.7	26.3
probe_13	NM_001014736.5	100	13	0	0	3	15	1030	1042	6.7	26.3
probe_13	NM_001272837.2	100	13	0	0	8	20	1189	1201	6.7	26.3
probe_13	NM_001259888.3	100	13	0	0	8	20	253	265	6.7	26.3
probe_13	NM_001272838.1	100	13	0	0	8	20	1350	1362	6.7	26.3
probe_13	NM_001272579.2	100	13	0	0	3	15	1228	1240	6.7	26.3
probe_13	NM_135749.2	100	13	0	0	2	14	836	848	6.7	26.3
probe_13	NM_001202320.2	100	13	0	0	4	16	138	150	6.7	26.3
probe_13	NM_206396.4	100	13	0	0	8	20	318	330	6.7	26.3
probe_14	NM_001042810.3	100	13	0	0	1	13	2228	2240	6.7	26.3
probe_14	NM_078603.4	100	13	0	0	1	13	2228	2240	6.7	26.3
probe_14	NM_001260375.2	100	13	0	0	4	16	917	929	6.7	26.3
probe_14	NM_001110548.2	100	13	0	0	6	18	642	654	6.7	26.3
probe_14	NM_001272627.1	100	13	0	0	1	13	2171	2183	6.7	26.3
probe_14	NM_001276031.1	100	13	0	0	4	16	1004	1016	6.7	26.3
probe_14	NM_079838.4	100	13	0	0	4	16	815	827	6.7	26.3
probe_14	NM_001276032.1	100	13	0	0	4	16	792	804	6.7	26.3
probe_14	NM_001276030.1	100	13	0	0	4	16	956	968	6.7	26.3
probe_14	NM_001201662.2	100	13	0	0	1	13	2177	2189	6.7	26.3
probe_14	NM_170229.3	100	13	0	0	4	16	922	934	6.7	26.3
probe_14	NM_001201663.2	100	13	0	0	1	13	2222	2234	6.7	26.3
probe_14	NM_001260374.2	100	13	0	0	4	16	1004	1016	6.7	26.3
probe_14	NM_001015354.4	100	13	0	0	6	18	619	631	6.7	26.3
probe_14	NM_001272629.1	100	13	0	0	1	13	2177	2189	6.7	26.3
probe_14	NM_001272628.1	100	13	0	0	1	13	2198	2210	6.7	26.3
probe_15	NM_001104215.2	100	13	0	0	7	19	15173	15185	6.7	26.3
probe_15	NM_001169157.2	100	13	0	0	2	14	2117	2129	6.7	26.3
probe_15	NM_166791.2	100	13	0	0	3	15	3873	3861	6.7	26.3
probe_15	NM_143679.4	100	13	0	0	3	15	3952	3940	6.7	26.3
probe_16	NM_139357.4	100	13	0	0	4	16	1300	1288	6.7	26.3
probe_16	NM_001300023.1	100	13	0	0	7	19	3993	3981	6.7	26.3
probe_16	NM_205921.3	100	13	0	0	4	16	1344	1332	6.7	26.3
probe_16	NM_001259246.1	100	13	0	0	7	19	1081	1069	6.7	26.3
probe_16	NM_205919.3	100	13	0	0	4	16	1264	1252	6.7	26.3
probe_16	NM_001297907.1	100	13	0	0	4	16	110	98	6.7	26.3
probe_16	NM_001043037.1	100	13	0	0	7	19	1081	1069	6.7	26.3
probe_16	NM_167193.2	100	13	0	0	7	19	10927	10915	6.7	26.3
probe_16	NM_205920.3	100	13	0	0	4	16	1354	1342	6.7	26.3
probe_16	NM_144464.3	100	13	0	0	4	16	110	98	6.7	26.3
probe_16	NM_205918.3	100	13	0	0	4	16	1285	1273	6.7	26.3
probe_16	NR_125129.1	100	13	0	0	3	15	429	441	6.7	26.3
probe_17	NM_141633.2	100	13	0	0	4	16	619	607	6.7	26.3
probe_17	NM_136622.3	100	13	0	0	7	19	1831	1819	6.7	26.3
probe_18	NM_132036.2	100	13	0	0	6	18	525	537	6.7	26.3
probe_18	NM_001272829.1	100	13	0	0	8	20	969	981	6.7	26.3
probe_18	NM_001272830.1	100	13	0	0	8	20	1382	1394	6.7	26.3
probe_18	NM_001276021.1	100	13	0	0	6	18	591	603	6.7	26.3
probe_18	NM_143103.4	100	13	0	0	6	18	559	571	6.7	26.3
probe_18	NM_001272832.2	100	13	0	0	8	20	1101	1113	6.7	26.3
probe_18	NM_167736.3	100	13	0	0	8	20	1319	1331	6.7	26.3
probe_19	NM_001274479.1	100	13	0	0	8	20	3188	3176	6.7	26.3
probe_19	NM_080087.3	100	13	0	0	1	13	1555	1567	6.7	26.3
probe_19	NM_079195.3	100	13	0	0	8	20	3191	3179	6.7	26.3
probe_20	NR_073687.1	100	13	0	0	5	17	902	890	6.7	26.3
probe_20	NM_136818.2	100	13	0	0	3	15	179	167	6.7	26.3
probe_20	NR_073959.1	100	13	0	0	4	16	158	146	6.7	26.3
probe_20	NM_001298225.1	100	13	0	0	4	16	1172	1184	6.7	26.3
probe_20	NM_001274317.1	100	13	0	0	7	19	5621	5609	6.7	26.3
probe_20	NM_132574.3	100	13	0	0	4	16	1330	1342	6.7	26.3
probe_20	NR_144651.1	100	13	0	0	5	17	1196	1208	6.7	26.3
probe_20	NM_132573.3	100	13	0	0	4	16	2417	2429	6.7	26.3
probe_20	NM_139705.1	100	13	0	0	3	15	129	141	6.7	26.3
probe_20	NM_001275863.1	100	13	0	0	4	16	2235	2223	6.7	26.3
probe_20	NM_001298226.1	100	13	0	0	4	16	1330	1342	6.7	26.3
probe_20	NM_142676.4	100	13	0	0	4	16	2238	2226	6.7	26.3
probe_20	NM_001043297.3	100	13	0	0	8	20	3632	3644	6.7	26.3
probe_21	NM_080152.3	100	13	0	0	7	19	1080	1092	6.7	26.3
probe_21	NM_165934.3	100	13	0	0	6	18	211	199	6.7	26.3
probe_21	NM_001299127.1	100	13	0	0	4	16	1261	1273	6.7	26.3
probe_21	NM_001273498.1	100	13	0	0	7	19	1080	1092	6.7	26.3
probe_21	NM_136053.3	100	13	0	0	4	16	1194	1206	6.7	26.3
probe_21	NM_141917.1	100	13	0	0	4	16	389	401	6.7	26.3
probe_22	NM_176000.3	100	13	0	0	6	18	413	401	6.7	26.3
probe_22	NM_141693.3	100	13	0	0	6	18	893	881	6.7	26.3
probe_23	NM_165523.3	100	13	0	0	7	19	365	353	6.7	26.3
probe_23	NM_165228.2	100	13	0	0	1	13	5675	5687	6.7	26.3
probe_23	NM_169499.2	100	13	0	0	6	18	1264	1276	6.7	26.3
probe_23	NM_167255.3	100	13	0	0	3	15	6695	6707	6.7	26.3
probe_23	NM_134281.2	100	13	0	0	8	20	6899	6887	6.7	26.3
probe_23	NM_001259505.2	100	13	0	0	7	19	7844	7832	6.7	26.3
probe_23	NM_001032108.2	100	13	0	0	1	13	5687	5699	6.7	26.3
probe_23	NM_079983.4	100	13	0	0	7	19	306	294	6.7	26.3
probe_23	NM_165225.2	100	13	0	0	1	13	5675	5687	6.7	26.3
probe_23	NM_001032109.3	100	13	0	0	1	13	5687	5699	6.7	26.3
probe_23	NM_001032107.3	100	13	0	0	1	13	5690	5702	6.7	26.3
probe_23	NM_165224.2	100	13	0	0	1	13	5675	5687	6.7	26.3
probe_23	NM_136433.3	100	13	0	0	7	19	372	360	6.7	26.3
probe_23	NM_166427.4	100	13	0	0	7	19	310	298	6.7	26.3
probe_23	NM_170376.1	100	13	0	0	5	17	3392	3380	6.7	26.3
probe_23	NM_165403.3	100	13	0	0	7	19	432	420	6.7	26.3
probe_23	NM_167249.3	100	13	0	0	3	15	6982	6994	6.7	26.3
probe_23	NM_057421.3	100	13	0	0	8	20	8136	8124	6.7	26.3
probe_23	NM_001259500.2	100	13	0	0	7	19	8049	8037	6.7	26.3
probe_23	NM_001369981.1	100	13	0	0	7	19	659	647	6.7	26.3
probe_23	NM_001260421.1	100	13	0	0	5	17	2735	2723	6.7	26.3
probe_23	NM_167253.3	100	13	0	0	3	15	7339	7351	6.7	26.3
probe_23	NM_001259498.2	100	13	0	0	7	19	7525	7513	6.7	26.3
probe_23	NM_001276111.1	100	13	0	0	5	17	3176	3164	6.7	26.3
probe_23	NM_001259201.2	100	13	0	0	7	19	487	475	6.7	26.3
probe_23	NM_141817.3	100	13	0	0	3	15	572	584	6.7	26.3
probe_23	NM_001274164.1	100	13	0	0	7	19	7532	7520	6.7	26.3
probe_23	NM_001260422.1	100	13	0	0	5	17	3145	3133	6.7	26.3
probe_23	NM_134282.2	100	13	0	0	8	20	8585	8573	6.7	26.3
probe_23	NM_001202376.1	100	13	0	0	5	17	3350	3338	6.7	26.3
probe_23	NM_165229.2	100	13	0	0	1	13	5675	5687	6.7	26.3
probe_23	NM_165230.2	100	13	0	0	1	13	5678	5690	6.7	26.3
probe_23	NR_190041.1	100	13	0	0	7	19	1765	1753	6.7	26.3
probe_23	NM_001032106.2	100	13	0	0	1	13	5690	5702	6.7	26.3
probe_23	NM_143371.2	100	13	0	0	5	17	3336	3324	6.7	26.3
probe_23	NM_001300358.1	100	13	0	0	3	15	428	440	6.7	26.3
probe_23	NM_001369982.1	100	13	0	0	7	19	896	884	6.7	26.3
probe_23	NM_165227.3	100	13	0	0	1	13	5834	5846	6.7	26.3
probe_23	NM_001014501.3	100	13	0	0	7	19	544	532	6.7	26.3
probe_23	NM_001259497.2	100	13	0	0	7	19	7811	7799	6.7	26.3
probe_23	NM_057422.3	100	13	0	0	8	20	7348	7336	6.7	26.3
probe_23	NM_165226.2	100	13	0	0	1	13	5678	5690	6.7	26.3
probe_23	NM_079921.3	100	13	0	0	7	19	1486	1474	6.7	26.3
probe_23	NM_001014621.2	100	13	0	0	8	20	6899	6887	6.7	26.3
probe_23	NM_165231.3	100	13	0	0	1	13	5678	5690	6.7	26.3
probe_24	NM_057804.3	100	13	0	0	2	14	720	708	6.7	26.3
probe_24	NM_001169186.2	100	13	0	0	8	20	4831	4843	6.7	26.3
probe_24	NM_001201878.2	100	13	0	0	4	16	4610	4598	6.7	26.3
probe_24	NM_001104161.3	100	13	0	0	8	20	964	976	6.7	26.3
probe_24	NM_166119.2	100	13	0	0	5	17	477	465	6.7	26.3
probe_24	NM_001298805.1	100	13	0	0	2	14	453	441	6.7	26.3
probe_24	NM_001169187.2	100	13	0	0	8	20	4945	4957	6.7	26.3
probe_24	NM_136257.4	100	13	0	0	1	13	6121	6133	6.7	26.3
probe_24	NM_176723.3	100	13	0	0	3	15	810	822	6.7	26.3
probe_24	NM_001258589.2	100	13	0	0	8	20	3648	3660	6.7	26.3
probe_24	NM_001299194.1	100	13	0	0	1	13	6121	6133	6.7	26.3
probe_24	NR_123839.1	100	13	0	0	8	20	1208	1220	6.7	26.3
probe_24	NM_058149.4	100	13	0	0	8	20	14669	14657	6.7	26.3
probe_24	NM_001272484.1	100	13	0	0	3	15	722	734	6.7	26.3
probe_24	NM_135326.5	100	13	0	0	2	14	376	364	6.7	26.3
probe_24	NM_001169188.3	100	13	0	0	8	20	3789	3801	6.7	26.3
probe_24	NM_001276122.1	100	13	0	0	8	20	3107	3119	6.7	26.3
probe_24	NM_170063.2	100	13	0	0	8	20	714	702	6.7	26.3
probe_24	NM_078519.3	100	13	0	0	8	20	306	294	6.7	26.3
probe_24	NM_135693.2	100	13	0	0	8	20	1644	1656	6.7	26.3
probe_24	NM_001169189.3	100	13	0	0	8	20	3647	3659	6.7	26.3
probe_24	NM_141213.4	100	13	0	0	5	17	510	498	6.7	26.3
probe_24	NM_001276123.1	100	13	0	0	8	20	2724	2736	6.7	26.3
probe_24	NM_079736.3	100	13	0	0	8	20	1325	1313	6.7	26.3
probe_24	NM_165086.3	100	13	0	0	4	16	6886	6874	6.7	26.3
probe_24	NM_001103862.2	100	13	0	0	5	17	622	610	6.7	26.3
probe_24	NM_001042873.2	100	13	0	0	6	18	2401	2413	6.7	26.3
probe_24	NM_001272489.1	100	13	0	0	3	15	2125	2137	6.7	26.3
probe_24	NM_001299396.1	100	13	0	0	6	18	2091	2079	6.7	26.3
probe_24	NM_001201880.2	100	13	0	0	4	16	4549	4537	6.7	26.3
probe_24	NM_168999.3	100	13	0	0	5	17	510	498	6.7	26.3
probe_24	NM_057442.5	100	13	0	0	4	16	6886	6874	6.7	26.3
probe_24	NM_176758.3	100	13	0	0	5	17	2733	2721	6.7	26.3
probe_24	NM_001170228.1	100	13	0	0	8	20	549	537	6.7	26.3
probe_24	NM_142452.2	100	13	0	0	3	15	218	230	6.7	26.3
probe_24	NM_001103479.1	100	13	0	0	4	16	1281	1269	6.7	26.3
probe_24	NM_135651.3	100	13	0	0	4	16	2828	2816	6.7	26.3
probe_24	NM_057384.4	100	13	0	0	8	20	1294	1306	6.7	26.3
probe_24	NM_175978.2	100	13	0	0	8	20	617	629	6.7	26.3
probe_24	NM_001276124.1	100	13	0	0	8	20	2974	2986	6.7	26.3
probe_24	NM_168718.3	100	13	0	0	8	20	964	976	6.7	26.3
probe_24	NM_136103.3	100	13	0	0	5	17	1380	1368	6.7	26.3
probe_24	NM_165700.3	100	13	0	0	8	20	1817	1805	6.7	26.3
probe_24	NM_166118.2	100	13	0	0	5	17	418	406	6.7	26.3
probe_24	NM_001258592.2	100	13	0	0	8	20	3766	3778	6.7	26.3
probe_24	NM_080056.6	100	13	0	0	5	17	439	427	6.7	26.3
probe_24	NM_143409.4	100	13	0	0	8	20	3107	3119	6.7	26.3
probe_24	NM_001275941.1	100	13	0	0	8	20	1325	1313	6.7	26.3
probe_24	NM_001103778.2	100	13	0	0	8	20	1681	1669	6.7	26.3
probe_24	NM_001272485.1	100	13	0	0	3	15	807	819	6.7	26.3
probe_24	NM_135062.4	100	13	0	0	6	18	2425	2437	6.7	26.3
probe_24	NM_170062.2	100	13	0	0	8	20	714	702	6.7	26.3
probe_24	NM_001259054.2	100	13	0	0	8	20	1593	1581	6.7	26.3
probe_24	NM_132798.3	100	13	0	0	5	17	1211	1223	6.7	26.3
probe_24	NM_001258590.2	100	13	0	0	8	20	4915	4927	6.7	26.3
probe_24	NM_078827.3	100	13	0	0	4	16	4391	4379	6.7	26.3
probe_24	NM_001144554.3	100	13	0	0	8	20	1210	1222	6.7	26.3
probe_24	NM_165699.2	100	13	0	0	8	20	1711	1699	6.7	26.3
probe_24	NM_143637.5	100	13	0	0	8	20	1451	1463	6.7	26.3
probe_24	NM_001276223.2	100	13	0	0	8	20	1451	1463	6.7	26.3
probe_24	NM_137918.3	100	13	0	0	3	15	2349	2337	6.7	26.3
probe_24	NM_001258591.2	100	13	0	0	8	20	3978	3990	6.7	26.3
probe_24	NM_167445.4	100	13	0	0	5	17	1211	1223	6.7	26.3
probe_24	NM_165701.2	100	13	0	0	8	20	1686	1674	6.7	26.3
probe_24	NM_141317.3	100	13	0	0	8	20	224	212	6.7	26.3
probe_24	NM_001297924.2	100	13	0	0	8	20	4915	4927	6.7	26.3
probe_24	NM_001275050.2	100	13	0	0	8	20	964	976	6.7	26.3
probe_24	NM_164965.2	100	13	0	0	8	20	1051	1039	6.7	26.3
probe_24	NM_142358.3	100	13	0	0	8	20	94	106	6.7	26.3
probe_24	NM_001201879.2	100	13	0	0	4	16	4736	4724	6.7	26.3
probe_24	NM_001276117.1	100	13	0	0	2	14	596	584	6.7	26.3
probe_24	NM_078824.3	100	13	0	0	8	20	785	773	6.7	26.3
probe_24	NM_137235.3	100	13	0	0	5	17	1350	1362	6.7	26.3
probe_24	NM_001258588.2	100	13	0	0	8	20	3632	3644	6.7	26.3
probe_24	NM_131924.3	100	13	0	0	8	20	4786	4798	6.7	26.3
probe_24	NM_137219.3	100	13	0	0	5	17	411	399	6.7	26.3
probe_24	NM_001201877.2	100	13	0	0	4	16	4528	4516	6.7	26.3
probe_24	NR_133280.1	100	13	0	0	8	20	3774	3762	6.7	26.3
probe_24	NM_001299543.1	100	13	0	0	5	17	1350	1362	6.7	26.3
probe_24	NM_078981.3	100	13	0	0	6	18	2091	2079	6.7	26.3
probe_25	NM_143070.3	100	13	0	0	1	13	748	736	6.7	26.3
probe_25	NM_057963.5	100	13	0	0	6	18	309	321	6.7	26.3
probe_25	NM_078723.3	100	13	0	0	4	16	4622	4634	6.7	26.3
probe_25	NM_001258897.1	100	13	0	0	4	16	4886	4898	6.7	26.3
probe_25	NR_048323.2	100	13	0	0	4	16	656	644	6.7	26.3
probe_25	NM_001298625.1	100	13	0	0	4	16	4886	4898	6.7	26.3
probe_25	NM_140094.2	100	13	0	0	4	16	730	718	6.7	26.3
probe_25	NM_001298623.1	100	13	0	0	4	16	4956	4968	6.7	26.3
probe_25	NM_001298624.1	100	13	0	0	4	16	4789	4801	6.7	26.3
probe_25	NM_164387.2	100	13	0	0	4	16	5147	5159	6.7	26.3
probe_26	NM_001274005.1	100	13	0	0	7	19	4375	4363	6.7	26.3
probe_26	NM_001298360.1	100	13	0	0	8	20	7163	7175	6.7	26.3
probe_26	NM_001014632.4	100	13	0	0	8	20	5109	5121	6.7	26.3
probe_26	NM_001275094.1	100	13	0	0	8	20	686	674	6.7	26.3
probe_26	NM_001275760.1	100	13	0	0	8	20	4454	4466	6.7	26.3
probe_26	NM_080105.4	100	13	0	0	8	20	5124	5136	6.7	26.3
probe_26	NM_001298361.1	100	13	0	0	8	20	7154	7166	6.7	26.3
probe_26	NM_001298044.1	100	13	0	0	8	20	974	962	6.7	26.3
probe_26	NM_132831.2	100	13	0	0	8	20	7142	7154	6.7	26.3
probe_26	NM_001382030.1	100	13	0	0	8	20	974	962	6.7	26.3
probe_26	NM_169783.4	100	13	0	0	8	20	4668	4680	6.7	26.3
probe_26	NM_138000.3	100	13	0	0	4	16	82	94	6.7	26.3
probe_26	NM_001272193.2	100	13	0	0	2	14	942	954	6.7	26.3
probe_26	NM_001298359.1	100	13	0	0	8	20	7157	7169	6.7	26.3
probe_26	NM_132341.3	100	13	0	0	8	20	458	470	6.7	26.3
probe_26	NM_001275759.1	100	13	0	0	8	20	4998	5010	6.7	26.3
probe_26	NM_136111.3	100	13	0	0	5	17	602	590	6.7	26.3
probe_26	NM_169781.4	100	13	0	0	8	20	6240	6252	6.7	26.3
probe_26	NM_001170169.3	100	13	0	0	8	20	4277	4289	6.7	26.3
probe_26	NM_001275763.1	100	13	0	0	8	20	5109	5121	6.7	26.3
probe_26	NM_001032234.2	100	13	0	0	8	20	150	162	6.7	26.3
probe_26	NM_132141.5	100	13	0	0	8	20	974	962	6.7	26.3
probe_26	NM_001274006.1	100	13	0	0	7	19	4375	4363	6.7	26.3
probe_26	NM_001298362.1	100	13	0	0	8	20	7160	7172	6.7	26.3
probe_26	NM_130540.4	100	13	0	0	2	14	942	954	6.7	26.3
probe_26	NM_140807.4	100	13	0	0	8	20	686	674	6.7	26.3
probe_26	NM_001299155.1	100	13	0	0	5	17	602	590	6.7	26.3
probe_26	NM_169508.2	100	13	0	0	5	17	463	451	6.7	26.3
probe_26	NM_001298364.1	100	13	0	0	8	20	7160	7172	6.7	26.3
probe_26	NM_057773.4	100	13	0	0	4	16	2807	2795	6.7	26.3
probe_26	NM_001014631.3	100	13	0	0	8	20	5623	5635	6.7	26.3
probe_26	NM_001298363.1	100	13	0	0	8	20	7160	7172	6.7	26.3
probe_26	NM_001298086.1	100	13	0	0	2	14	6721	6709	6.7	26.3
probe_26	NM_001300161.1	100	13	0	0	7	19	867	879	6.7	26.3
probe_26	NM_166629.2	100	13	0	0	4	16	220	232	6.7	26.3
probe_26	NM_132354.3	100	13	0	0	8	20	404	416	6.7	26.3
probe_26	NM_140678.2	100	13	0	0	7	19	867	879	6.7	26.3
probe_27	NM_165962.4	100	13	0	0	3	15	1667	1655	6.7	26.3
probe_27	NM_141334.2	100	13	0	0	3	15	3099	3111	6.7	26.3
probe_27	NM_136984.4	100	13	0	0	3	15	1655	1643	6.7	26.3
probe_27	NM_137238.4	100	13	0	0	7	19	266	254	6.7	26.3
probe_27	NM_143471.3	100	13	0	0	2	14	6	18	6.7	26.3
probe_27	NM_001144407.4	100	13	0	0	8	20	55	43	6.7	26.3
probe_27	NM_001275372.1	100	13	0	0	3	15	3099	3111	6.7	26.3
probe_27	NM_165963.3	100	13	0	0	3	15	1719	1707	6.7	26.3
probe_28	NM_131979.2	100	13	0	0	3	15	912	900	6.7	26.3
probe_28	NM_001300509.1	100	13	0	0	7	19	341	353	6.7	26.3
probe_28	NR_125221.1	100	13	0	0	7	19	425	413	6.7	26.3
probe_28	NM_143027.4	100	13	0	0	8	20	252	240	6.7	26.3
probe_28	NM_206090.2	100	13	0	0	5	17	1313	1301	6.7	26.3
probe_28	NM_136791.6	100	13	0	0	5	17	1316	1304	6.7	26.3
probe_28	NM_142701.2	100	13	0	0	7	19	341	353	6.7	26.3
probe_28	NR_124335.1	100	13	0	0	4	16	535	523	6.7	26.3
probe_28	NM_001299375.1	100	13	0	0	5	17	1316	1304	6.7	26.3
probe_28	NM_001300584.1	100	13	0	0	8	20	182	170	6.7	26.3
probe_29	NM_001299321.1	100	13	0	0	3	15	3468	3480	6.7	26.3
probe_29	NM_166019.3	100	13	0	0	5	17	10790	10778	6.7	26.3
probe_29	NM_001144152.2	100	13	0	0	3	15	3468	3480	6.7	26.3
probe_29	NM_001299320.1	100	13	0	0	3	15	2079	2091	6.7	26.3
probe_29	NM_001169627.2	100	13	0	0	3	15	3468	3480	6.7	26.3
probe_29	NM_001275685.1	100	13	0	0	3	15	782	794	6.7	26.3
probe_29	NM_142237.3	100	13	0	0	3	15	680	692	6.7	26.3
probe_29	NM_001144154.2	100	13	0	0	3	15	2747	2759	6.7	26.3
probe_29	NM_136647.5	100	13	0	0	3	15	2747	2759	6.7	26.3
probe_29	NM_001144153.2	100	13	0	0	3	15	3468	3480	6.7	26.3
probe_29	NM_001300412.1	100	13	0	0	3	15	507	519	6.7	26.3
probe_01	NM_001258821.2	100	12	0	0	9	20	928	917	26	24.3
probe_01	NR_048515.1	100	12	0	0	9	20	433	422	26	24.3
probe_01	NM_001300410.1	100	12	0	0	8	19	877	888	26	24.3
probe_01	NM_079169.3	100	12	0	0	8	19	956	945	26	24.3
probe_01	NM_001276014.1	100	12	0	0	4	15	1272	1283	26	24.3
probe_01	NM_167656.2	100	12	0	0	9	20	845	834	26	24.3
probe_01	NM_001104435.2	100	12	0	0	4	15	1026	1037	26	24.3
probe_01	NM_168104.2	100	12	0	0	8	19	353	364	26	24.3
probe_01	NM_168104.2	100	12	0	0	8	19	521	532	26	24.3
probe_01	NM_168104.2	100	12	0	0	8	19	689	700	26	24.3
probe_01	NM_168104.2	100	12	0	0	8	19	1025	1036	26	24.3
probe_01	NM_168104.2	100	12	0	0	8	19	1193	1204	26	24.3
probe_01	NM_168104.2	100	12	0	0	8	19	1361	1372	26	24.3
probe_01	NM_168104.2	100	12	0	0	8	19	1529	1540	26	24.3
probe_01	NM_168104.2	100	12	0	0	8	19	1865	1876	26	24.3
probe_01	NM_168104.2	100	12	0	0	8	19	2201	2212	26	24.3
probe_01	NR_167869.1	100	12	0	0	6	17	440	451	26	24.3
probe_01	NM_001169590.2	100	12	0	0	6	17	697	686	26	24.3
probe_01	NM_001275706.1	100	12	0	0	6	17	3398	3409	26	24.3
probe_01	NM_001275801.1	100	12	0	0	1	12	98	109	26	24.3
probe_01	NM_001038969.2	100	12	0	0	6	17	3308	3319	26	24.3
probe_01	NM_170188.2	100	12	0	0	4	15	1242	1253	26	24.3
probe_01	NM_001258822.2	100	12	0	0	9	20	1064	1053	26	24.3
probe_01	NM_165364.2	100	12	0	0	4	15	3711	3722	26	24.3
probe_01	NM_140521.3	100	12	0	0	6	17	6999	7010	26	24.3
probe_01	NM_167521.3	100	12	0	0	5	16	2047	2058	26	24.3
probe_01	NM_138052.3	100	12	0	0	4	15	3781	3792	26	24.3
probe_01	NM_167520.3	100	12	0	0	5	16	2047	2058	26	24.3
probe_01	NM_078854.2	100	12	0	0	8	19	2672	2661	26	24.3
probe_01	NM_078772.4	100	12	0	0	4	15	3163	3152	26	24.3
probe_01	NM_001273213.1	100	12	0	0	7	18	185	174	26	24.3
probe_01	NM_001298743.1	100	12	0	0	2	13	3600	3611	26	24.3
probe_01	NM_176370.3	100	12	0	0	2	13	75	64	26	24.3
probe_01	NM_142309.2	100	12	0	0	8	19	1413	1402	26	24.3
probe_01	NM_167654.2	100	12	0	0	9	20	779	768	26	24.3
probe_01	NM_057550.4	100	12	0	0	8	19	748	759	26	24.3
probe_01	NM_165979.3	100	12	0	0	9	20	1101	1090	26	24.3
probe_01	NM_001274955.1	100	12	0	0	6	17	7645	7656	26	24.3
probe_01	NM_001298764.1	100	12	0	0	4	15	3394	3383	26	24.3
probe_01	NM_001274860.2	100	12	0	0	6	17	695	684	26	24.3
probe_01	NM_168526.3	100	12	0	0	6	17	695	684	26	24.3
probe_01	NM_001298511.1	100	12	0	0	9	20	898	887	26	24.3
probe_01	NM_001274021.2	100	12	0	0	9	20	1101	1090	26	24.3
probe_01	NM_167651.2	100	12	0	0	9	20	848	837	26	24.3
probe_01	NM_133041.2	100	12	0	0	1	12	396	407	26	24.3
probe_01	NM_165464.3	100	12	0	0	6	17	778	767	26	24.3
probe_01	NM_001258987.2	100	12	0	0	4	15	3770	3759	26	24.3
probe_01	NM_001300026.1	100	12	0	0	8	19	748	759	26	24.3
probe_01	NM_134296.3	100	12	0	0	4	15	3727	3738	26	24.3
probe_01	NM_142285.2	100	12	0	0	6	17	3515	3526	26	24.3
probe_01	NM_058037.5	100	12	0	0	8	19	650	639	26	24.3
probe_01	NM_167653.3	100	12	0	0	9	20	1060	1049	26	24.3
probe_01	NM_058104.5	100	12	0	0	9	20	1243	1232	26	24.3
probe_01	NM_001144732.2	100	12	0	0	5	16	2839	2850	26	24.3
probe_01	NM_058103.3	100	12	0	0	9	20	1243	1232	26	24.3
probe_01	NM_001110656.3	100	12	0	0	5	16	3226	3215	26	24.3
probe_01	NM_135218.3	100	12	0	0	7	18	185	174	26	24.3
probe_01	NM_001258658.2	100	12	0	0	2	13	2927	2938	26	24.3
probe_01	NM_001043263.2	100	12	0	0	1	12	98	109	26	24.3
probe_01	NM_169657.3	100	12	0	0	8	19	1624	1635	26	24.3
probe_01	NM_169658.3	100	12	0	0	8	19	941	952	26	24.3
probe_01	NM_134534.3	100	12	0	0	1	12	1289	1300	26	24.3
probe_01	NM_143065.3	100	12	0	0	4	15	1106	1117	26	24.3
probe_01	NM_167655.2	100	12	0	0	9	20	847	836	26	24.3
probe_01	NM_001298512.1	100	12	0	0	9	20	1240	1229	26	24.3
probe_01	NM_167652.2	100	12	0	0	9	20	850	839	26	24.3
probe_01	NM_001258659.2	100	12	0	0	2	13	2987	2998	26	24.3
probe_01	NM_165465.3	100	12	0	0	6	17	778	767	26	24.3
probe_01	NR_125257.1	100	12	0	0	9	20	289	278	26	24.3
probe_01	NM_001258823.2	100	12	0	0	9	20	1250	1239	26	24.3
probe_02	NM_079223.2	100	12	0	0	7	18	6801	6790	26	24.3
probe_02	NM_001103761.2	100	12	0	0	1	12	1726	1715	26	24.3
probe_02	NM_001300576.1	100	12	0	0	3	14	3427	3438	26	24.3
probe_02	NM_137920.3	100	12	0	0	8	19	220	231	26	24.3
probe_02	NM_001275533.2	100	12	0	0	3	14	8014	8003	26	24.3
probe_02	NM_001298736.1	100	12	0	0	1	12	1239	1250	26	24.3
probe_02	NM_001298680.1	100	12	0	0	3	14	161	150	26	24.3
probe_02	NM_134768.4	100	12	0	0	5	16	580	569	26	24.3
probe_02	NM_141161.3	100	12	0	0	1	12	237	226	26	24.3
probe_02	NM_170152.2	100	12	0	0	3	14	2904	2915	26	24.3
probe_02	NM_001299370.1	100	12	0	0	4	15	2121	2110	26	24.3
probe_02	NM_168240.2	100	12	0	0	6	17	788	777	26	24.3
probe_02	NM_135153.4	100	12	0	0	1	12	1117	1128	26	24.3
probe_02	NM_166090.2	100	12	0	0	7	18	703	714	26	24.3
probe_02	NM_165145.1	100	12	0	0	1	12	2435	2446	26	24.3
probe_02	NM_170150.2	100	12	0	0	3	14	3084	3095	26	24.3
probe_02	NM_170151.2	100	12	0	0	3	14	2959	2970	26	24.3
probe_02	NM_078761.3	100	12	0	0	4	15	2349	2338	26	24.3
probe_02	NM_141738.5	100	12	0	0	3	14	8017	8006	26	24.3
probe_02	NM_001043163.3	100	12	0	0	7	18	2459	2470	26	24.3
probe_02	NM_166089.2	100	12	0	0	7	18	732	743	26	24.3
probe_02	NM_057994.5	100	12	0	0	1	12	782	793	26	24.3
probe_02	NM_141462.2	100	12	0	0	9	20	639	628	26	24.3
probe_02	NM_176426.4	100	12	0	0	1	12	4157	4146	26	24.3
probe_02	NR_123830.1	100	12	0	0	1	12	380	391	26	24.3
probe_02	NM_057805.3	100	12	0	0	4	15	4222	4211	26	24.3
probe_02	NM_079027.3	100	12	0	0	7	18	714	725	26	24.3
probe_02	NM_079530.4	100	12	0	0	5	16	258	269	26	24.3
probe_02	NM_166088.2	100	12	0	0	7	18	685	696	26	24.3
probe_02	NM_001300045.1	100	12	0	0	6	17	1267	1256	26	24.3
probe_02	NM_001144623.2	100	12	0	0	9	20	8084	8095	26	24.3
probe_02	NM_001043288.2	100	12	0	0	3	14	3025	3036	26	24.3
probe_02	NM_164524.2	100	12	0	0	4	15	386	375	26	24.3
probe_02	NM_001299045.1	100	12	0	0	1	12	3439	3450	26	24.3
probe_02	NM_134317.4	100	12	0	0	1	12	780	791	26	24.3
probe_02	NM_001042871.3	100	12	0	0	3	14	161	150	26	24.3
probe_02	NM_001144622.2	100	12	0	0	9	20	8018	8029	26	24.3
probe_02	NM_167917.4	100	12	0	0	1	12	752	763	26	24.3
probe_02	NM_143014.3	100	12	0	0	3	14	3957	3968	26	24.3
probe_02	NM_142668.3	100	12	0	0	4	15	2429	2418	26	24.3
probe_02	NM_001043287.2	100	12	0	0	3	14	2900	2911	26	24.3
probe_02	NM_001170027.2	100	12	0	0	7	18	2486	2497	26	24.3
probe_02	NM_001275531.2	100	12	0	0	3	14	8317	8306	26	24.3
probe_02	NM_001299326.1	100	12	0	0	5	16	211	222	26	24.3
probe_02	NM_001299368.1	100	12	0	0	4	15	2233	2222	26	24.3
probe_02	NM_001170322.2	100	12	0	0	9	20	6770	6759	26	24.3
probe_02	NM_001104231.2	100	12	0	0	5	16	254	265	26	24.3
probe_02	NM_165604.3	100	12	0	0	1	12	769	758	26	24.3
probe_02	NM_165144.2	100	12	0	0	1	12	3116	3127	26	24.3
probe_02	NM_001104524.3	100	12	0	0	9	20	6366	6355	26	24.3
probe_02	NM_136775.3	100	12	0	0	4	15	2245	2234	26	24.3
probe_02	NM_001275534.2	100	12	0	0	3	14	8017	8006	26	24.3
probe_02	NM_001144621.3	100	12	0	0	9	20	8717	8728	26	24.3
probe_02	NM_170499.2	100	12	0	0	6	17	530	541	26	24.3
probe_02	NM_001043164.3	100	12	0	0	7	18	2660	2671	26	24.3
probe_02	NM_001038928.3	100	12	0	0	4	15	523	534	26	24.3
probe_02	NM_001042872.3	100	12	0	0	3	14	250	239	26	24.3
probe_02	NM_079712.6	100	12	0	0	9	20	8727	8738	26	24.3
probe_02	NM_001275532.2	100	12	0	0	3	14	7945	7934	26	24.3
probe_02	NM_001299369.1	100	12	0	0	4	15	2133	2122	26	24.3
probe_02	NM_001298053.1	100	12	0	0	3	14	582	571	26	24.3
probe_02	NM_001273293.1	100	12	0	0	9	20	3686	3675	26	24.3
probe_02	NM_057638.4	100	12	0	0	9	20	3686	3675	26	24.3
probe_02	NM_001043162.3	100	12	0	0	7	18	2486	2497	26	24.3
probe_02	NM_166091.2	100	12	0	0	7	18	719	730	26	24.3
probe_03	NM_164665.2	100	12	0	0	1	12	670	681	26	24.3
probe_03	NM_079000.4	100	12	0	0	1	12	3000	3011	26	24.3
probe_03	NM_001103394.3	100	12	0	0	2	13	18643	18654	26	24.3
probe_03	NM_139536.4	100	12	0	0	5	16	5012	5023	26	24.3
probe_03	NM_001258532.1	100	12	0	0	2	13	20079	20090	26	24.3
probe_03	NM_057401.4	100	12	0	0	5	16	96	107	26	24.3
probe_03	NM_001169161.3	100	12	0	0	2	13	19279	19290	26	24.3
probe_03	NM_001169661.1	100	12	0	0	1	12	2384	2395	26	24.3
probe_03	NR_133413.1	100	12	0	0	1	12	4407	4418	26	24.3
probe_03	NM_206263.4	100	12	0	0	5	16	4976	4987	26	24.3
probe_03	NM_135126.3	100	12	0	0	1	12	675	686	26	24.3
probe_03	NM_168007.2	100	12	0	0	5	16	4976	4987	26	24.3
probe_03	NM_001274460.1	100	12	0	0	1	12	804	815	26	24.3
probe_03	NM_001260116.2	100	12	0	0	2	13	725	736	26	24.3
probe_03	NM_132824.4	100	12	0	0	5	16	345	356	26	24.3
probe_03	NM_143795.4	100	12	0	0	6	17	630	619	26	24.3
probe_03	NM_079400.3	100	12	0	0	1	12	1523	1512	26	24.3
probe_03	NM_164561.3	100	12	0	0	6	17	1584	1573	26	24.3
probe_04	NM_001272704.1	100	12	0	0	4	15	1087	1098	26	24.3
probe_04	NM_164516.2	100	12	0	0	4	15	7791	7802	26	24.3
probe_04	NM_206143.3	100	12	0	0	8	19	2140	2151	26	24.3
probe_04	NM_001298428.1	100	12	0	0	4	15	1023	1034	26	24.3
probe_04	NM_001275322.1	100	12	0	0	6	17	2079	2090	26	24.3
probe_04	NM_078740.3	100	12	0	0	4	15	7623	7634	26	24.3
probe_04	NM_164517.1	100	12	0	0	4	15	6512	6523	26	24.3
probe_04	NM_001169641.2	100	12	0	0	4	15	1304	1315	26	24.3
probe_04	NM_001298707.1	100	12	0	0	6	17	877	888	26	24.3
probe_04	NM_164773.3	100	12	0	0	8	19	2551	2562	26	24.3
probe_04	NM_176129.5	100	12	0	0	6	17	2156	2167	26	24.3
probe_04	NM_137335.4	100	12	0	0	8	19	2070	2081	26	24.3
probe_04	NM_137081.5	100	12	0	0	8	19	2573	2584	26	24.3
probe_04	NM_142242.3	100	12	0	0	4	15	386	397	26	24.3
probe_04	NM_001169640.2	100	12	0	0	4	15	1285	1296	26	24.3
probe_04	NM_001275323.1	100	12	0	0	6	17	1872	1883	26	24.3
probe_04	NM_169202.1	100	12	0	0	3	14	2487	2498	26	24.3
probe_04	NM_001299474.1	100	12	0	0	8	19	2378	2389	26	24.3
probe_04	NM_143157.3	100	12	0	0	5	16	523	534	26	24.3
probe_04	NM_080485.6	100	12	0	0	4	15	660	671	26	24.3
probe_04	NM_057276.4	100	12	0	0	3	14	1189	1200	26	24.3
probe_04	NM_057507.4	100	12	0	0	2	13	3231	3242	26	24.3
probe_04	NM_001298429.1	100	12	0	0	4	15	991	1002	26	24.3
probe_04	NM_136296.4	100	12	0	0	8	19	356	367	26	24.3
probe_04	NM_078583.3	100	12	0	0	3	14	1274	1285	26	24.3
probe_04	NM_001144303.1	100	12	0	0	4	15	6707	6718	26	24.3
probe_04	NM_001144740.2	100	12	0	0	4	15	1010	1021	26	24.3
probe_04	NM_078961.4	100	12	0	0	4	15	1285	1296	26	24.3
probe_04	NM_001275423.1	100	12	0	0	3	14	2098	2109	26	24.3
probe_04	NM_141202.4	100	12	0	0	6	17	1659	1670	26	24.3
probe_04	NM_001347818.1	100	12	0	0	4	15	6860	6871	26	24.3
probe_04	NM_135708.2	100	12	0	0	9	20	1274	1285	26	24.3
probe_04	NM_001103594.2	100	12	0	0	5	16	9	20	26	24.3
probe_04	NM_001298627.1	100	12	0	0	3	14	1333	1344	26	24.3
probe_04	NM_001273044.1	100	12	0	0	4	15	6860	6871	26	24.3
probe_04	NM_001144300.2	100	12	0	0	4	15	5063	5074	26	24.3
probe_04	NM_140228.2	100	12	0	0	9	20	489	500	26	24.3
probe_04	NM_079986.4	100	12	0	0	6	17	877	888	26	24.3
probe_04	NM_001259386.2	100	12	0	0	8	19	2378	2389	26	24.3
probe_04	NM_001299473.1	100	12	0	0	8	19	2573	2584	26	24.3
probe_04	NM_001144301.1	100	12	0	0	4	15	5403	5414	26	24.3
probe_04	NM_164343.2	100	12	0	0	6	17	1339	1350	26	24.3
probe_04	NM_206144.2	100	12	0	0	8	19	2105	2116	26	24.3
probe_04	NM_135042.3	100	12	0	0	4	15	1692	1703	26	24.3
probe_04	NM_079144.5	100	12	0	0	3	14	1168	1179	26	24.3
probe_04	NM_001144211.2	100	12	0	0	8	19	2140	2151	26	24.3
probe_04	NM_057270.5	100	12	0	0	8	19	2839	2850	26	24.3
probe_04	NM_001144302.2	100	12	0	0	4	15	5172	5183	26	24.3
probe_04	NM_001272703.1	100	12	0	0	4	15	1313	1324	26	24.3
probe_04	NM_165777.3	100	12	0	0	4	15	1304	1315	26	24.3
probe_04	NM_001273974.1	100	12	0	0	5	16	4812	4801	26	24.3
probe_04	NM_001275567.1	100	12	0	0	5	16	2908	2897	26	24.3
probe_04	NM_143158.2	100	12	0	0	5	16	991	980	26	24.3
probe_04	NM_001298915.1	100	12	0	0	2	13	2797	2786	26	24.3
probe_04	NM_001275715.1	100	12	0	0	7	18	1666	1655	26	24.3
probe_04	NM_001298916.1	100	12	0	0	2	13	2792	2781	26	24.3
probe_04	NM_057719.4	100	12	0	0	5	16	4812	4801	26	24.3
probe_04	NM_001258858.2	100	12	0	0	2	13	9026	9015	26	24.3
probe_04	NM_001258859.2	100	12	0	0	2	13	9890	9879	26	24.3
probe_04	NM_141905.3	100	12	0	0	5	16	2854	2843	26	24.3
probe_04	NM_135667.4	100	12	0	0	2	13	2792	2781	26	24.3
probe_04	NM_001298574.1	100	12	0	0	2	13	10131	10120	26	24.3
probe_04	NM_001275568.1	100	12	0	0	5	16	2854	2843	26	24.3
probe_04	NM_142307.2	100	12	0	0	7	18	1679	1668	26	24.3
probe_05	NM_001369978.1	100	12	0	0	1	12	906	895	26	24.3
probe_05	NM_170126.5	100	12	0	0	5	16	1130	1119	26	24.3
probe_05	NM_001275062.1	100	12	0	0	2	13	398	387	26	24.3
probe_05	NM_001144492.2	100	12	0	0	2	13	398	387	26	24.3
probe_05	NM_001414066.1	100	12	0	0	1	12	1276	1265	26	24.3
probe_05	NM_169506.2	100	12	0	0	8	19	2583	2572	26	24.3
probe_05	NM_001316626.1	100	12	0	0	1	12	1276	1265	26	24.3
probe_05	NM_057829.4	100	12	0	0	3	14	1955	1944	26	24.3
probe_05	NM_168736.4	100	12	0	0	2	13	398	387	26	24.3
probe_05	NM_001170240.2	100	12	0	0	5	16	970	959	26	24.3
probe_05	NM_001144493.3	100	12	0	0	2	13	398	387	26	24.3
probe_05	NM_132393.3	100	12	0	0	1	12	1276	1265	26	24.3
probe_05	NM_001369979.1	100	12	0	0	1	12	906	895	26	24.3
probe_05	NM_134854.3	100	12	0	0	3	14	398	387	26	24.3
probe_05	NM_168738.4	100	12	0	0	2	13	398	387	26	24.3
probe_05	NM_057815.5	100	12	0	0	5	16	946	935	26	24.3
probe_05	NM_140736.3	100	12	0	0	2	13	398	387	26	24.3
probe_05	NM_132890.3	100	12	0	0	1	12	1898	1887	26	24.3
probe_05	NM_001275061.1	100	12	0	0	2	13	398	387	26	24.3
probe_05	NM_001316627.1	100	12	0	0	1	12	1276	1265	26	24.3
probe_05	NM_169505.2	100	12	0	0	8	19	2878	2867	26	24.3
probe_05	NM_058147.4	100	12	0	0	9	20	1979	1990	26	24.3
probe_05	NM_001103879.4	100	12	0	0	9	20	86	97	26	24.3
probe_05	NM_001103524.2	100	12	0	0	2	13	4181	4192	26	24.3
probe_05	NM_206729.2	100	12	0	0	2	13	4338	4349	26	24.3
probe_05	NM_001298371.1	100	12	0	0	2	13	4392	4403	26	24.3
probe_05	NM_080335.3	100	12	0	0	9	20	3804	3815	26	24.3
probe_05	NM_001299009.1	100	12	0	0	9	20	814	825	26	24.3
probe_05	NM_167915.3	100	12	0	0	6	17	1692	1703	26	24.3
probe_05	NM_167912.2	100	12	0	0	6	17	1611	1622	26	24.3
probe_05	NM_167466.2	100	12	0	0	2	13	4257	4268	26	24.3
probe_05	NM_142151.2	100	12	0	0	1	12	884	895	26	24.3
probe_05	NR_073989.1	100	12	0	0	9	20	265	276	26	24.3
probe_05	NM_001297938.1	100	12	0	0	9	20	3804	3815	26	24.3
probe_05	NM_135206.3	100	12	0	0	4	15	302	313	26	24.3
probe_05	NR_073988.1	100	12	0	0	9	20	197	208	26	24.3
probe_05	NM_167914.2	100	12	0	0	6	17	1620	1631	26	24.3
probe_05	NM_167913.3	100	12	0	0	6	17	1696	1707	26	24.3
probe_05	NM_139398.3	100	12	0	0	6	17	1678	1689	26	24.3
probe_05	NM_057694.3	100	12	0	0	2	13	4300	4311	26	24.3
probe_05	NM_206728.2	100	12	0	0	2	13	4397	4408	26	24.3
probe_05	NM_135241.2	100	12	0	0	2	13	2804	2815	26	24.3
probe_05	NM_001032101.2	100	12	0	0	9	20	1923	1934	26	24.3
probe_05	NM_001299975.1	100	12	0	0	6	17	1843	1854	26	24.3
probe_05	NM_079648.4	100	12	0	0	1	12	428	439	26	24.3
probe_05	NM_001103523.2	100	12	0	0	2	13	4287	4298	26	24.3
probe_05	NM_001300402.1	100	12	0	0	1	12	884	895	26	24.3
probe_05	NM_001298752.1	100	12	0	0	4	15	302	313	26	24.3
probe_06	NM_165438.3	100	12	0	0	8	19	1387	1398	26	24.3
probe_06	NM_080531.4	100	12	0	0	2	13	4598	4587	26	24.3
probe_06	NM_170653.3	100	12	0	0	6	17	862	851	26	24.3
probe_06	NM_132089.4	100	12	0	0	9	20	340	351	26	24.3
probe_06	NM_001275805.1	100	12	0	0	3	14	550	539	26	24.3
probe_06	NM_143373.3	100	12	0	0	9	20	1026	1015	26	24.3
probe_06	NM_169866.3	100	12	0	0	3	14	714	703	26	24.3
probe_06	NM_134944.4	100	12	0	0	9	20	1595	1584	26	24.3
probe_06	NM_168447.3	100	12	0	0	7	18	384	373	26	24.3
probe_06	NM_169865.2	100	12	0	0	3	14	784	773	26	24.3
probe_06	NM_164544.3	100	12	0	0	9	20	1710	1699	26	24.3
probe_06	NM_139572.3	100	12	0	0	9	20	1330	1341	26	24.3
probe_06	NM_165436.3	100	12	0	0	8	19	1503	1514	26	24.3
probe_06	NM_001273781.1	100	12	0	0	8	19	1303	1314	26	24.3
probe_06	NM_001042866.2	100	12	0	0	5	16	917	928	26	24.3
probe_06	NM_079225.3	100	12	0	0	4	15	913	902	26	24.3
probe_06	NR_124019.1	100	12	0	0	2	13	484	495	26	24.3
probe_06	NM_001260358.2	100	12	0	0	6	17	862	851	26	24.3
probe_06	NM_078670.3	100	12	0	0	9	20	1874	1885	26	24.3
probe_06	NM_143135.2	100	12	0	0	9	20	1293	1282	26	24.3
probe_06	NM_165437.3	100	12	0	0	8	19	1809	1820	26	24.3
probe_06	NM_170652.2	100	12	0	0	6	17	1007	996	26	24.3
probe_06	NM_169864.2	100	12	0	0	3	14	634	623	26	24.3
probe_06	NM_141605.2	100	12	0	0	6	17	589	578	26	24.3
probe_06	NM_001275992.1	100	12	0	0	6	17	859	848	26	24.3
probe_06	NM_001298675.1	100	12	0	0	5	16	917	928	26	24.3
probe_06	NM_136039.3	100	12	0	0	5	16	4206	4195	26	24.3
probe_06	NM_001275309.1	100	12	0	0	9	20	192	181	26	24.3
probe_06	NM_166606.1	100	12	0	0	7	18	978	967	26	24.3
probe_06	NM_142440.3	100	12	0	0	1	12	958	969	26	24.3
probe_06	NM_001275446.1	100	12	0	0	4	15	3092	3103	26	24.3
probe_06	NM_166275.2	100	12	0	0	9	20	465	454	26	24.3
probe_06	NM_001299114.1	100	12	0	0	5	16	4206	4195	26	24.3
probe_06	NM_140185.2	100	12	0	0	7	18	398	387	26	24.3
probe_06	NM_078909.4	100	12	0	0	9	20	1188	1177	26	24.3
probe_06	NM_165435.3	100	12	0	0	8	19	1445	1456	26	24.3
probe_06	NM_168181.2	100	12	0	0	4	15	718	707	26	24.3
probe_06	NM_001275806.1	100	12	0	0	3	14	560	549	26	24.3
probe_06	NM_142562.3	100	12	0	0	3	14	926	915	26	24.3
probe_06	NM_142683.3	100	12	0	0	6	17	2259	2248	26	24.3
probe_07	NM_001260241.2	100	12	0	0	1	12	5450	5461	26	24.3
probe_07	NM_001274378.1	100	12	0	0	4	15	15235	15246	26	24.3
probe_07	NM_001274376.1	100	12	0	0	4	15	15235	15246	26	24.3
probe_07	NM_001260233.2	100	12	0	0	1	12	4520	4531	26	24.3
probe_07	NM_001260237.2	100	12	0	0	1	12	5450	5461	26	24.3
probe_07	NM_080044.4	100	12	0	0	2	13	2995	3006	26	24.3
probe_07	NM_140476.3	100	12	0	0	7	18	3938	3949	26	24.3
probe_07	NM_001260242.2	100	12	0	0	1	12	4520	4531	26	24.3
probe_07	NM_001274375.1	100	12	0	0	4	15	15235	15246	26	24.3
probe_07	NM_001274384.1	100	12	0	0	4	15	15235	15246	26	24.3
probe_07	NM_141995.4	100	12	0	0	7	18	251	262	26	24.3
probe_07	NM_001272561.2	100	12	0	0	1	12	3236	3247	26	24.3
probe_07	NM_001274380.1	100	12	0	0	4	15	15235	15246	26	24.3
probe_07	NM_001260240.2	100	12	0	0	1	12	5450	5461	26	24.3
probe_07	NM_001260238.2	100	12	0	0	1	12	5450	5461	26	24.3
probe_07	NM_001274377.1	100	12	0	0	4	15	15235	15246	26	24.3
probe_07	NM_001274924.1	100	12	0	0	7	18	3906	3917	26	24.3
probe_07	NM_001260232.2	100	12	0	0	1	12	5450	5461	26	24.3
probe_07	NM_001274381.1	100	12	0	0	4	15	15235	15246	26	24.3
probe_07	NM_001260235.2	100	12	0	0	1	12	4520	4531	26	24.3
probe_07	NM_001260239.1	100	12	0	0	1	12	5450	5461	26	24.3
probe_07	NM_169440.3	100	12	0	0	9	20	4283	4294	26	24.3
probe_07	NM_001014630.4	100	12	0	0	1	12	5450	5461	26	24.3
probe_07	NM_001260234.1	100	12	0	0	1	12	5450	5461	26	24.3
probe_07	NR_167813.1	100	12	0	0	1	12	95	106	26	24.3
probe_07	NM_001274379.1	100	12	0	0	4	15	15235	15246	26	24.3
probe_07	NM_001274383.1	100	12	0	0	4	15	15235	15246	26	24.3
probe_07	NM_001260231.1	100	12	0	0	1	12	5450	5461	26	24.3
probe_07	NM_001144331.2	100	12	0	0	2	13	2141	2130	26	24.3
probe_07	NM_001170241.3	100	12	0	0	3	14	808	797	26	24.3
probe_07	NM_001273159.1	100	12	0	0	4	15	17523	17512	26	24.3
probe_07	NM_136043.3	100	12	0	0	8	19	2053	2042	26	24.3
probe_07	NM_001201768.2	100	12	0	0	4	15	29634	29623	26	24.3
probe_07	NM_136020.3	100	12	0	0	6	17	1261	1250	26	24.3
probe_07	NM_001273160.1	100	12	0	0	4	15	29427	29416	26	24.3
probe_07	NM_132084.3	100	12	0	0	1	12	97	86	26	24.3
probe_07	NM_001273161.1	100	12	0	0	4	15	30937	30926	26	24.3
probe_07	NM_001201765.2	100	12	0	0	4	15	31048	31037	26	24.3
probe_07	NM_001274465.1	100	12	0	0	8	19	23	12	26	24.3
probe_07	NM_001273162.1	100	12	0	0	4	15	14277	14266	26	24.3
probe_07	NM_137447.4	100	12	0	0	8	19	3691	3680	26	24.3
probe_07	NM_001144330.2	100	12	0	0	2	13	3721	3710	26	24.3
probe_07	NM_144446.2	100	12	0	0	8	19	156	145	26	24.3
probe_07	NM_001103893.2	100	12	0	0	8	19	4015	4004	26	24.3
probe_07	NM_001299119.1	100	12	0	0	8	19	2280	2269	26	24.3
probe_07	NM_166487.4	100	12	0	0	9	20	8379	8368	26	24.3
probe_07	NM_001202301.2	100	12	0	0	9	20	1699	1688	26	24.3
probe_07	NM_001201766.2	100	12	0	0	4	15	34842	34831	26	24.3
probe_07	NM_001274137.1	100	12	0	0	8	19	4003	3992	26	24.3
probe_07	NM_078771.3	100	12	0	0	2	13	4056	4045	26	24.3
probe_07	NM_057466.2	100	12	0	0	3	14	1260	1249	26	24.3
probe_07	NM_079649.4	100	12	0	0	9	20	1699	1688	26	24.3
probe_07	NM_001273219.1	100	12	0	0	2	13	2193	2182	26	24.3
probe_07	NM_001201767.2	100	12	0	0	4	15	29634	29623	26	24.3
probe_08	NM_167506.3	100	12	0	0	9	20	5277	5266	26	24.3
probe_08	NM_001169303.2	100	12	0	0	9	20	5196	5185	26	24.3
probe_08	NM_167508.2	100	12	0	0	9	20	5311	5300	26	24.3
probe_08	NM_078644.4	100	12	0	0	9	20	5268	5257	26	24.3
probe_08	NM_167507.3	100	12	0	0	9	20	5377	5366	26	24.3
probe_08	NM_133101.4	100	12	0	0	8	19	1132	1121	26	24.3
probe_08	NM_206763.2	100	12	0	0	9	20	5255	5244	26	24.3
probe_08	NM_167509.3	100	12	0	0	9	20	5371	5360	26	24.3
probe_08	NM_001169302.2	100	12	0	0	9	20	5319	5308	26	24.3
probe_08	NM_167510.3	100	12	0	0	9	20	5488	5477	26	24.3
probe_08	NM_001299912.1	100	12	0	0	2	13	240	251	26	24.3
probe_08	NM_140476.3	100	12	0	0	4	15	1824	1835	26	24.3
probe_08	NM_001201597.1	100	12	0	0	1	12	2105	2116	26	24.3
probe_08	NM_001274924.1	100	12	0	0	4	15	1792	1803	26	24.3
probe_08	NM_080020.4	100	12	0	0	1	12	2311	2322	26	24.3
probe_08	NM_001201598.1	100	12	0	0	1	12	2438	2449	26	24.3
probe_08	NM_141699.3	100	12	0	0	6	17	684	695	26	24.3
probe_08	NM_001299911.1	100	12	0	0	2	13	2964	2975	26	24.3
probe_09	NM_001275064.2	100	12	0	0	8	19	3190	3179	26	24.3
probe_09	NM_001032028.2	100	12	0	0	9	20	697	686	26	24.3
probe_09	NM_165359.2	100	12	0	0	3	14	2212	2223	26	24.3
probe_09	NM_078805.4	100	12	0	0	3	14	2181	2170	26	24.3
probe_09	NM_001299125.1	100	12	0	0	5	16	3647	3636	26	24.3
probe_09	NM_139942.5	100	12	0	0	8	19	2543	2554	26	24.3
probe_09	NM_142805.4	100	12	0	0	5	16	244	233	26	24.3
probe_09	NM_001032030.1	100	12	0	0	9	20	668	657	26	24.3
probe_09	NM_164340.4	100	12	0	0	9	20	2333	2322	26	24.3
probe_09	NM_001170197.1	100	12	0	0	8	19	792	803	26	24.3
probe_09	NM_079403.4	100	12	0	0	8	19	2959	2948	26	24.3
probe_09	NM_170023.2	100	12	0	0	5	16	142	131	26	24.3
probe_09	NM_057696.4	100	12	0	0	3	14	1991	2002	26	24.3
probe_09	NM_170022.2	100	12	0	0	5	16	266	255	26	24.3
probe_09	NM_001259054.2	100	12	0	0	4	15	1234	1223	26	24.3
probe_09	NM_165358.2	100	12	0	0	3	14	2071	2082	26	24.3
probe_09	NM_001032031.2	100	12	0	0	9	20	697	686	26	24.3
probe_09	NM_001275063.2	100	12	0	0	8	19	2959	2948	26	24.3
probe_09	NM_001274644.1	100	12	0	0	8	19	1811	1822	26	24.3
probe_09	NM_001300049.1	100	12	0	0	8	19	2380	2391	26	24.3
probe_09	NM_001273382.2	100	12	0	0	3	14	2181	2170	26	24.3
probe_09	NM_057548.4	100	12	0	0	5	16	3647	3636	26	24.3
probe_09	NM_164965.2	100	12	0	0	4	15	692	681	26	24.3
probe_09	NM_001111012.3	100	12	0	0	4	15	1471	1460	26	24.3
probe_09	NM_078824.3	100	12	0	0	4	15	426	415	26	24.3
probe_09	NM_206395.3	100	12	0	0	8	19	1921	1910	26	24.3
probe_09	NM_137260.3	100	12	0	0	7	18	28	17	26	24.3
probe_10	NM_001298142.1	100	12	0	0	5	16	1006	1017	26	24.3
probe_10	NM_206313.2	100	12	0	0	2	13	1072	1083	26	24.3
probe_10	NM_001274724.2	100	12	0	0	2	13	1392	1403	26	24.3
probe_10	NM_136073.3	100	12	0	0	7	18	5007	5018	26	24.3
probe_10	NM_132815.3	100	12	0	0	5	16	612	623	26	24.3
probe_10	NM_167453.3	100	12	0	0	5	16	596	607	26	24.3
probe_10	NM_168370.3	100	12	0	0	2	13	972	983	26	24.3
probe_10	NM_001299140.1	100	12	0	0	7	18	5001	5012	26	24.3
probe_10	NM_168373.3	100	12	0	0	2	13	697	708	26	24.3
probe_10	NM_168369.2	100	12	0	0	2	13	1587	1598	26	24.3
probe_10	NM_001298349.1	100	12	0	0	5	16	785	796	26	24.3
probe_10	NM_168374.2	100	12	0	0	2	13	697	708	26	24.3
probe_10	NM_206311.2	100	12	0	0	2	13	793	804	26	24.3
probe_10	NM_001015360.3	100	12	0	0	2	13	1151	1162	26	24.3
probe_10	NM_001298905.1	100	12	0	0	6	17	1355	1366	26	24.3
probe_10	NM_001103676.3	100	12	0	0	5	16	173	184	26	24.3
probe_10	NM_001015359.3	100	12	0	0	2	13	1076	1087	26	24.3
probe_10	NM_168372.2	100	12	0	0	2	13	1392	1403	26	24.3
probe_10	NM_176013.2	100	12	0	0	6	17	1379	1390	26	24.3
probe_10	NM_168371.3	100	12	0	0	2	13	1118	1129	26	24.3
probe_10	NM_001169931.2	100	12	0	0	2	13	697	708	26	24.3
probe_10	NM_001103678.2	100	12	0	0	6	17	1463	1474	26	24.3
probe_10	NM_001259346.2	100	12	0	0	7	18	73	84	26	24.3
probe_10	NM_001110980.2	100	12	0	0	2	13	1055	1066	26	24.3
probe_10	NM_206314.3	100	12	0	0	2	13	898	909	26	24.3
probe_10	NM_206312.3	100	12	0	0	2	13	793	804	26	24.3
probe_10	NM_140100.2	100	12	0	0	2	13	972	983	26	24.3
probe_10	NM_001031900.3	100	12	0	0	1	12	181	170	26	24.3
probe_10	NM_001274606.1	100	12	0	0	3	14	7763	7752	26	24.3
probe_10	NM_001298598.1	100	12	0	0	5	16	474	463	26	24.3
probe_10	NM_167777.3	100	12	0	0	5	16	474	463	26	24.3
probe_10	NM_001273111.1	100	12	0	0	9	20	44094	44083	26	24.3
probe_10	NM_001274448.1	100	12	0	0	6	17	2705	2694	26	24.3
probe_10	NM_001298518.1	100	12	0	0	1	12	1818	1807	26	24.3
probe_10	NM_001104026.2	100	12	0	0	6	17	2848	2837	26	24.3
probe_10	NM_078643.3	100	12	0	0	4	15	1355	1344	26	24.3
probe_10	NM_001273102.1	100	12	0	0	9	20	51949	51938	26	24.3
probe_10	NM_001273107.1	100	12	0	0	9	20	54790	54779	26	24.3
probe_10	NM_167505.2	100	12	0	0	4	15	1355	1344	26	24.3
probe_10	NM_143144.4	100	12	0	0	1	12	46	35	26	24.3
probe_10	NR_123851.1	100	12	0	0	5	16	217	206	26	24.3
probe_10	NM_080026.3	100	12	0	0	6	17	2791	2780	26	24.3
probe_10	NM_001298797.1	100	12	0	0	2	13	3743	3732	26	24.3
probe_10	NM_001258870.2	100	12	0	0	5	16	474	463	26	24.3
probe_10	NM_001273108.1	100	12	0	0	9	20	51031	51020	26	24.3
probe_10	NM_001300042.1	100	12	0	0	3	14	7763	7752	26	24.3
probe_10	NM_001014747.2	100	12	0	0	4	15	1355	1344	26	24.3
probe_10	NM_140423.3	100	12	0	0	5	16	1702	1691	26	24.3
probe_10	NM_001274447.1	100	12	0	0	6	17	3163	3152	26	24.3
probe_10	NM_001104069.3	100	12	0	0	3	14	7856	7845	26	24.3
probe_10	NM_001273106.1	100	12	0	0	9	20	56719	56708	26	24.3
probe_10	NM_001298395.1	100	12	0	0	4	15	1355	1344	26	24.3
probe_10	NM_001273103.1	100	12	0	0	9	20	58666	58655	26	24.3
probe_10	NM_206270.2	100	12	0	0	6	17	2806	2795	26	24.3
probe_10	NM_001298709.1	100	12	0	0	1	12	137	126	26	24.3
probe_10	NM_001300041.1	100	12	0	0	3	14	7247	7236	26	24.3
probe_10	NM_001273105.1	100	12	0	0	9	20	45742	45731	26	24.3
probe_10	NM_001274889.1	100	12	0	0	5	16	1548	1537	26	24.3
probe_10	NM_001414101.1	100	12	0	0	3	14	7011	7000	26	24.3
probe_10	NM_135887.3	100	12	0	0	7	18	1951	1940	26	24.3
probe_10	NM_001414102.1	100	12	0	0	3	14	7790	7779	26	24.3
probe_10	NM_167776.3	100	12	0	0	5	16	474	463	26	24.3
probe_10	NM_001202136.2	100	12	0	0	3	14	7856	7845	26	24.3
probe_10	NM_001300043.1	100	12	0	0	3	14	7247	7236	26	24.3
probe_10	NM_001298599.1	100	12	0	0	5	16	474	463	26	24.3
probe_10	NR_144656.1	100	12	0	0	8	19	1093	1082	26	24.3
probe_10	NM_001104027.2	100	12	0	0	6	17	3148	3137	26	24.3
probe_10	NM_143036.2	100	12	0	0	1	12	2475	2464	26	24.3
probe_11	NM_001014622.3	100	12	0	0	8	19	4192	4203	26	24.3
probe_11	NM_001298174.1	100	12	0	0	8	19	8311	8322	26	24.3
probe_11	NM_168720.3	100	12	0	0	6	17	1494	1505	26	24.3
probe_11	NM_001300002.1	100	12	0	0	5	16	1544	1555	26	24.3
probe_11	NM_165650.3	100	12	0	0	7	18	532	543	26	24.3
probe_11	NM_001104324.4	100	12	0	0	8	19	1398	1409	26	24.3
probe_11	NM_001260085.2	100	12	0	0	4	15	6445	6456	26	24.3
probe_11	NM_135061.4	100	12	0	0	7	18	379	390	26	24.3
probe_11	NM_001014625.3	100	12	0	0	8	19	3286	3297	26	24.3
probe_11	NM_001014624.3	100	12	0	0	8	19	7172	7183	26	24.3
probe_11	NR_073753.1	100	12	0	0	5	16	501	512	26	24.3
probe_11	NM_139503.3	100	12	0	0	2	13	2271	2282	26	24.3
probe_11	NM_001144584.3	100	12	0	0	8	19	3391	3402	26	24.3
probe_11	NM_001144583.3	100	12	0	0	8	19	1074	1085	26	24.3
probe_11	NM_176446.2	100	12	0	0	4	15	6294	6305	26	24.3
probe_11	NM_136845.3	100	12	0	0	6	17	1858	1869	26	24.3
probe_11	NM_001103801.2	100	12	0	0	6	17	2174	2185	26	24.3
probe_11	NM_168722.3	100	12	0	0	6	17	1071	1082	26	24.3
probe_11	NM_001260180.2	100	12	0	0	8	19	10759	10770	26	24.3
probe_11	NM_169649.2	100	12	0	0	7	18	595	606	26	24.3
probe_11	NM_001103802.2	100	12	0	0	6	17	1523	1534	26	24.3
probe_11	NM_135691.2	100	12	0	0	9	20	2518	2529	26	24.3
probe_11	NM_001316573.1	100	12	0	0	4	15	6460	6471	26	24.3
probe_11	NM_001014623.3	100	12	0	0	8	19	3967	3978	26	24.3
probe_11	NM_001298201.1	100	12	0	0	6	17	736	747	26	24.3
probe_11	NM_001201958.2	100	12	0	0	7	18	532	543	26	24.3
probe_11	NM_137532.3	100	12	0	0	6	17	1295	1306	26	24.3
probe_11	NM_001103803.3	100	12	0	0	6	17	2057	2068	26	24.3
probe_11	NM_176445.2	100	12	0	0	4	15	6338	6349	26	24.3
probe_11	NM_176449.3	100	12	0	0	4	15	6247	6258	26	24.3
probe_11	NM_001273971.2	100	12	0	0	6	17	2040	2051	26	24.3
probe_11	NM_166310.2	100	12	0	0	6	17	1018	1029	26	24.3
probe_11	NM_001274420.2	100	12	0	0	2	13	1360	1371	26	24.3
probe_11	NM_165648.3	100	12	0	0	7	18	532	543	26	24.3
probe_11	NM_001273973.2	100	12	0	0	6	17	2057	2068	26	24.3
probe_11	NM_001260087.3	100	12	0	0	4	15	6460	6471	26	24.3
probe_11	NM_001260086.3	100	12	0	0	4	15	6493	6504	26	24.3
probe_11	NM_176448.2	100	12	0	0	4	15	6234	6245	26	24.3
probe_11	NM_165649.2	100	12	0	0	7	18	532	543	26	24.3
probe_11	NM_142196.3	100	12	0	0	7	18	592	603	26	24.3
probe_11	NM_001275653.1	100	12	0	0	8	19	4219	4230	26	24.3
probe_11	NM_176447.2	100	12	0	0	4	15	6460	6471	26	24.3
probe_11	NM_141659.4	100	12	0	0	6	17	1861	1850	26	24.3
probe_11	NR_123787.1	100	12	0	0	6	17	423	412	26	24.3
probe_11	NM_001015260.3	100	12	0	0	6	17	785	774	26	24.3
probe_11	NM_001015262.3	100	12	0	0	6	17	830	819	26	24.3
probe_11	NM_166010.3	100	12	0	0	9	20	1143	1132	26	24.3
probe_11	NM_079008.4	100	12	0	0	9	20	1462	1451	26	24.3
probe_11	NM_001274823.1	100	12	0	0	9	20	1520	1509	26	24.3
probe_11	NM_170151.2	100	12	0	0	2	13	5494	5483	26	24.3
probe_11	NM_079790.5	100	12	0	0	7	18	2482	2471	26	24.3
probe_11	NM_001202365.2	100	12	0	0	7	18	2570	2559	26	24.3
probe_11	NM_001300085.1	100	12	0	0	6	17	368	357	26	24.3
probe_11	NM_141801.3	100	12	0	0	8	19	1540	1529	26	24.3
probe_11	NM_170254.3	100	12	0	0	7	18	2562	2551	26	24.3
probe_11	NM_134518.4	100	12	0	0	7	18	5094	5083	26	24.3
probe_11	NM_001300084.1	100	12	0	0	6	17	368	357	26	24.3
probe_11	NM_001300714.1	100	12	0	0	6	17	749	738	26	24.3
probe_11	NM_135415.3	100	12	0	0	6	17	1288	1277	26	24.3
probe_11	NM_001103659.3	100	12	0	0	6	17	866	855	26	24.3
probe_11	NM_132539.3	100	12	0	0	3	14	4973	4962	26	24.3
probe_11	NM_206575.3	100	12	0	0	7	18	2576	2565	26	24.3
probe_11	NM_001300610.1	100	12	0	0	7	18	2537	2526	26	24.3
probe_11	NR_125186.1	100	12	0	0	7	18	52	41	26	24.3
probe_11	NM_001260380.2	100	12	0	0	7	18	2513	2502	26	24.3
probe_11	NM_079286.3	100	12	0	0	6	17	368	357	26	24.3
probe_11	NM_001015263.3	100	12	0	0	6	17	843	832	26	24.3
probe_11	NM_001015261.3	100	12	0	0	6	17	752	741	26	24.3
probe_11	NM_167687.3	100	12	0	0	7	18	5163	5152	26	24.3
probe_11	NM_001259376.2	100	12	0	0	9	20	1330	1319	26	24.3
probe_11	NM_001300715.1	100	12	0	0	6	17	999	988	26	24.3
probe_12	NM_139622.1	100	12	0	0	5	16	1805	1794	26	24.3
probe_12	NM_001032407.3	100	12	0	0	2	13	2496	2485	26	24.3
probe_12	NM_134548.2	100	12	0	0	2	13	151	140	26	24.3
probe_12	NR_133372.1	100	12	0	0	3	14	2667	2656	26	24.3
probe_12	NM_001032406.2	100	12	0	0	2	13	2105	2094	26	24.3
probe_12	NM_079983.4	100	12	0	0	6	17	37	26	26	24.3
probe_12	NM_166427.4	100	12	0	0	6	17	41	30	26	24.3
probe_12	NR_048358.2	100	12	0	0	3	14	2667	2656	26	24.3
probe_12	NM_166019.3	100	12	0	0	2	13	14085	14074	26	24.3
probe_12	NM_142780.3	100	12	0	0	9	20	1728	1717	26	24.3
probe_12	NM_001032405.4	100	12	0	0	2	13	3485	3474	26	24.3
probe_12	NM_001032408.3	100	12	0	0	2	13	3159	3148	26	24.3
probe_12	NR_124135.1	100	12	0	0	4	15	107	96	26	24.3
probe_12	NM_001043170.2	100	12	0	0	1	12	1421	1410	26	24.3
probe_12	NR_123953.1	100	12	0	0	4	15	1486	1475	26	24.3
probe_12	NM_164451.2	100	12	0	0	4	15	964	953	26	24.3
probe_12	NM_001300662.1	100	12	0	0	2	13	2649	2638	26	24.3
probe_12	NM_001272971.1	100	12	0	0	4	15	967	956	26	24.3
probe_12	NM_137418.3	100	12	0	0	1	12	1943	1954	26	24.3
probe_12	NM_001260406.2	100	12	0	0	7	18	2935	2946	26	24.3
probe_12	NM_144455.4	100	12	0	0	1	12	1329	1340	26	24.3
probe_12	NM_167837.3	100	12	0	0	7	18	2057	2068	26	24.3
probe_12	NM_079655.4	100	12	0	0	3	14	848	859	26	24.3
probe_12	NM_078977.5	100	12	0	0	1	12	7221	7232	26	24.3
probe_12	NM_001144645.3	100	12	0	0	7	18	2513	2524	26	24.3
probe_12	NM_167838.3	100	12	0	0	7	18	1948	1959	26	24.3
probe_12	NM_001273969.1	100	12	0	0	1	12	6703	6714	26	24.3
probe_12	NR_047721.1	100	12	0	0	1	12	422	433	26	24.3
probe_12	NM_079806.4	100	12	0	0	7	18	2935	2946	26	24.3
probe_12	NR_047716.1	100	12	0	0	1	12	780	791	26	24.3
probe_12	NM_001103800.3	100	12	0	0	1	12	7221	7232	26	24.3
probe_12	NM_001273970.1	100	12	0	0	1	12	7076	7087	26	24.3
probe_12	NM_001260405.2	100	12	0	0	7	18	2202	2213	26	24.3
probe_12	NR_133085.1	100	12	0	0	2	13	1697	1708	26	24.3
probe_12	NR_047717.1	100	12	0	0	1	12	669	680	26	24.3
probe_12	NR_133462.1	100	12	0	0	8	19	89	100	26	24.3
probe_12	NM_138204.4	100	12	0	0	7	18	2126	2137	26	24.3
probe_13	NM_142257.4	100	12	0	0	5	16	1044	1033	26	24.3
probe_13	NM_142162.3	100	12	0	0	8	19	1057	1046	26	24.3
probe_13	NM_132268.2	100	12	0	0	8	19	2066	2055	26	24.3
probe_13	NR_167795.1	100	12	0	0	8	19	10677	10666	26	24.3
probe_13	NM_140854.3	100	12	0	0	6	17	234	223	26	24.3
probe_13	NM_001272419.2	100	12	0	0	8	19	2066	2055	26	24.3
probe_13	NM_001170155.2	100	12	0	0	5	16	1040	1029	26	24.3
probe_13	NM_137891.3	100	12	0	0	7	18	2956	2945	26	24.3
probe_13	NM_170642.3	100	12	0	0	9	20	325	314	26	24.3
probe_13	NR_073627.1	100	12	0	0	9	20	741	730	26	24.3
probe_13	NM_135256.3	100	12	0	0	6	17	134	123	26	24.3
probe_13	NM_001103640.2	100	12	0	0	6	17	134	123	26	24.3
probe_13	NM_135294.2	100	12	0	0	5	16	966	955	26	24.3
probe_13	NM_001298783.1	100	12	0	0	5	16	966	955	26	24.3
probe_13	NM_137322.2	100	12	0	0	6	17	673	662	26	24.3
probe_13	NR_133206.2	100	12	0	0	8	19	11377	11366	26	24.3
probe_13	NR_167796.1	100	12	0	0	8	19	7033	7022	26	24.3
probe_13	NM_137959.2	100	12	0	0	6	17	599	610	26	24.3
probe_13	NM_166896.3	100	12	0	0	9	20	299	310	26	24.3
probe_13	NM_001273094.1	100	12	0	0	1	12	394	405	26	24.3
probe_13	NM_001275490.1	100	12	0	0	7	18	773	784	26	24.3
probe_13	NM_001272205.1	100	12	0	0	9	20	299	310	26	24.3
probe_13	NM_001031872.2	100	12	0	0	7	18	450	461	26	24.3
probe_13	NM_164582.3	100	12	0	0	1	12	394	405	26	24.3
probe_13	NM_166894.4	100	12	0	0	9	20	299	310	26	24.3
probe_13	NM_137948.2	100	12	0	0	7	18	2982	2993	26	24.3
probe_13	NM_001201596.3	100	12	0	0	9	20	299	310	26	24.3
probe_13	NM_141677.3	100	12	0	0	6	17	500	511	26	24.3
probe_13	NM_140082.2	100	12	0	0	5	16	68	79	26	24.3
probe_13	NM_168346.2	100	12	0	0	6	17	2189	2200	26	24.3
probe_13	NM_001144456.2	100	12	0	0	6	17	512	523	26	24.3
probe_13	NM_001104257.2	100	12	0	0	6	17	500	511	26	24.3
probe_13	NM_001300077.1	100	12	0	0	6	17	686	697	26	24.3
probe_13	NM_001031873.3	100	12	0	0	7	18	450	461	26	24.3
probe_13	NM_001031874.3	100	12	0	0	7	18	455	466	26	24.3
probe_13	NM_001300078.1	100	12	0	0	6	17	2452	2463	26	24.3
probe_13	NM_176435.3	100	12	0	0	7	18	959	970	26	24.3
probe_13	NM_165973.2	100	12	0	0	9	20	36	47	26	24.3
probe_13	NM_134985.4	100	12	0	0	1	12	394	405	26	24.3
probe_13	NM_001031876.3	100	12	0	0	7	18	455	466	26	24.3
probe_13	NM_001104254.2	100	12	0	0	7	18	773	784	26	24.3
probe_13	NM_001031875.4	100	12	0	0	7	18	474	485	26	24.3
probe_13	NM_001298310.1	100	12	0	0	5	16	1993	2004	26	24.3
probe_13	NM_130479.3	100	12	0	0	9	20	795	806	26	24.3
probe_13	NM_135492.5	100	12	0	0	8	19	2320	2331	26	24.3
probe_13	NM_001031871.3	100	12	0	0	7	18	450	461	26	24.3
probe_13	NM_001144574.2	100	12	0	0	8	19	3379	3390	26	24.3
probe_13	NM_142050.3	100	12	0	0	2	13	1197	1208	26	24.3
probe_13	NM_170475.2	100	12	0	0	6	17	632	643	26	24.3
probe_13	NM_176436.2	100	12	0	0	7	18	773	784	26	24.3
probe_13	NM_001170231.1	100	12	0	0	2	13	1046	1057	26	24.3
probe_13	NM_057302.3	100	12	0	0	2	13	1046	1057	26	24.3
probe_13	NM_142034.2	100	12	0	0	8	19	3379	3390	26	24.3
probe_13	NM_001043268.2	100	12	0	0	6	17	2797	2808	26	24.3
probe_13	NM_140064.3	100	12	0	0	6	17	2452	2463	26	24.3
probe_13	NM_001300674.1	100	12	0	0	6	17	632	643	26	24.3
probe_13	NM_166893.3	100	12	0	0	9	20	299	310	26	24.3
probe_13	NM_001272160.1	100	12	0	0	9	20	605	616	26	24.3
probe_13	NM_167408.2	100	12	0	0	5	16	2114	2125	26	24.3
probe_13	NM_138142.5	100	12	0	0	4	15	1125	1136	26	24.3
probe_13	NM_166898.2	100	12	0	0	9	20	299	310	26	24.3
probe_13	NM_001201838.2	100	12	0	0	8	19	2323	2334	26	24.3
probe_13	NM_001104253.3	100	12	0	0	7	18	1002	1013	26	24.3
probe_13	NM_001169167.2	100	12	0	0	9	20	332	343	26	24.3
probe_13	NM_001202322.2	100	12	0	0	5	16	1292	1303	26	24.3
probe_13	NR_133072.1	100	12	0	0	5	16	255	266	26	24.3
probe_13	NM_001144572.2	100	12	0	0	8	19	3259	3270	26	24.3
probe_13	NM_001202323.2	100	12	0	0	5	16	1019	1030	26	24.3
probe_13	NM_143520.2	100	12	0	0	6	17	632	643	26	24.3
probe_14	NM_140716.2	100	12	0	0	8	19	5933	5944	26	24.3
probe_14	NM_001272923.2	100	12	0	0	4	15	3212	3223	26	24.3
probe_14	NM_168724.2	100	12	0	0	8	19	5948	5959	26	24.3
probe_14	NM_001274875.1	100	12	0	0	4	15	778	767	26	24.3
probe_14	NM_001104130.2	100	12	0	0	4	15	778	767	26	24.3
probe_14	NM_164404.3	100	12	0	0	4	15	1689	1678	26	24.3
probe_14	NM_134720.3	100	12	0	0	4	15	1641	1630	26	24.3
probe_14	NM_001259885.1	100	12	0	0	8	19	6219	6230	26	24.3
probe_14	NM_001260076.2	100	12	0	0	8	19	159	148	26	24.3
probe_14	NM_170203.3	100	12	0	0	9	20	2487	2476	26	24.3
probe_14	NM_057393.4	100	12	0	0	1	12	1278	1289	26	24.3
probe_14	NM_166323.1	100	12	0	0	5	16	972	961	26	24.3
probe_14	NM_169298.3	100	12	0	0	8	19	189	178	26	24.3
probe_14	NM_170040.3	100	12	0	0	9	20	1203	1214	26	24.3
probe_14	NM_168551.2	100	12	0	0	4	15	778	767	26	24.3
probe_14	NM_001275919.1	100	12	0	0	9	20	1199	1210	26	24.3
probe_14	NR_073761.1	100	12	0	0	9	20	198	187	26	24.3
probe_14	NM_141664.5	100	12	0	0	8	19	159	148	26	24.3
probe_15	NM_001273529.2	100	12	0	0	8	19	921	932	26	24.3
probe_15	NM_001260121.1	100	12	0	0	8	19	43	54	26	24.3
probe_15	NM_001300359.1	100	12	0	0	8	19	43	54	26	24.3
probe_15	NM_078857.4	100	12	0	0	8	19	3080	3091	26	24.3
probe_15	NR_125047.1	100	12	0	0	3	14	314	325	26	24.3
probe_15	NM_136869.3	100	12	0	0	4	15	429	440	26	24.3
probe_15	NM_001316393.1	100	12	0	0	8	19	875	886	26	24.3
probe_15	NR_125308.1	100	12	0	0	4	15	1514	1525	26	24.3
probe_15	NM_001144173.3	100	12	0	0	4	15	1902	1913	26	24.3
probe_15	NM_136828.3	100	12	0	0	4	15	1684	1695	26	24.3
probe_15	NM_001273960.1	100	12	0	0	4	15	1684	1695	26	24.3
probe_15	NM_001259993.3	100	12	0	0	9	20	7999	8010	26	24.3
probe_15	NM_165103.3	100	12	0	0	8	19	921	932	26	24.3
probe_15	NM_001299048.1	100	12	0	0	8	19	1919	1908	26	24.3
probe_15	NM_136282.2	100	12	0	0	8	19	315	304	26	24.3
probe_15	NM_165495.4	100	12	0	0	8	19	2038	2027	26	24.3
probe_15	NM_141157.4	100	12	0	0	3	14	1820	1809	26	24.3
probe_15	NM_206038.3	100	12	0	0	8	19	1526	1515	26	24.3
probe_15	NM_141424.3	100	12	0	0	1	12	352	341	26	24.3
probe_15	NM_206039.3	100	12	0	0	8	19	1414	1403	26	24.3
probe_15	NM_206035.2	100	12	0	0	8	19	1646	1635	26	24.3
probe_15	NM_206037.3	100	12	0	0	8	19	1552	1541	26	24.3
probe_15	NM_169484.2	100	12	0	0	8	19	637	626	26	24.3
probe_15	NM_206032.2	100	12	0	0	8	19	1672	1661	26	24.3
probe_15	NM_206036.2	100	12	0	0	8	19	1534	1523	26	24.3
probe_16	NM_170366.4	100	12	0	0	2	13	4634	4623	26	24.3
probe_16	NM_078844.4	100	12	0	0	4	15	1338	1349	26	24.3
probe_16	NM_001104487.2	100	12	0	0	1	12	799	810	26	24.3
probe_16	NM_132599.3	100	12	0	0	2	13	748	737	26	24.3
probe_16	NM_001273111.1	100	12	0	0	4	15	51551	51540	26	24.3
probe_16	NM_168549.3	100	12	0	0	7	18	1256	1245	26	24.3
probe_16	NM_168548.3	100	12	0	0	7	18	1307	1296	26	24.3
probe_16	NM_001014668.2	100	12	0	0	7	18	7987	7976	26	24.3
probe_16	NM_001259873.1	100	12	0	0	1	12	7607	7618	26	24.3
probe_16	NM_001273102.1	100	12	0	0	4	15	59406	59395	26	24.3
probe_16	NM_166178.3	100	12	0	0	3	14	151	140	26	24.3
probe_16	NM_001259872.1	100	12	0	0	1	12	8214	8225	26	24.3
probe_16	NM_057811.4	100	12	0	0	9	20	1165	1154	26	24.3
probe_16	NM_134905.3	100	12	0	0	2	13	455	466	26	24.3
probe_16	NM_137081.5	100	12	0	0	6	17	1992	2003	26	24.3
probe_16	NM_001273107.1	100	12	0	0	4	15	62247	62236	26	24.3
probe_16	NM_001273112.1	100	12	0	0	4	15	45270	45259	26	24.3
probe_16	NM_001275039.1	100	12	0	0	1	12	7832	7843	26	24.3
probe_16	NM_001260419.2	100	12	0	0	2	13	5796	5785	26	24.3
probe_16	NM_001299474.1	100	12	0	0	6	17	1992	2003	26	24.3
probe_16	NM_001275040.1	100	12	0	0	1	12	7841	7852	26	24.3
probe_16	NM_165425.3	100	12	0	0	2	13	1310	1299	26	24.3
probe_16	NM_001258950.1	100	12	0	0	4	15	23013	23002	26	24.3
probe_16	NM_001273113.1	100	12	0	0	4	15	55956	55945	26	24.3
probe_16	NM_170365.4	100	12	0	0	2	13	5941	5930	26	24.3
probe_16	NM_001170286.3	100	12	0	0	2	13	4697	4686	26	24.3
probe_16	NM_001273778.1	100	12	0	0	2	13	1224	1213	26	24.3
probe_16	NM_001298238.1	100	12	0	0	2	13	748	737	26	24.3
probe_16	NM_079395.4	100	12	0	0	1	12	8066	8077	26	24.3
probe_16	NM_142524.4	100	12	0	0	8	19	1935	1946	26	24.3
probe_16	NM_001169984.3	100	12	0	0	1	12	8066	8077	26	24.3
probe_16	NM_001273101.1	100	12	0	0	4	15	65495	65484	26	24.3
probe_16	NM_001273104.1	100	12	0	0	4	15	65766	65755	26	24.3
probe_16	NM_001273108.1	100	12	0	0	4	15	58488	58477	26	24.3
probe_16	NM_001258947.3	100	12	0	0	4	15	42809	42798	26	24.3
probe_16	NM_001273106.1	100	12	0	0	4	15	64176	64165	26	24.3
probe_16	NM_001299692.1	100	12	0	0	6	17	82	71	26	24.3
probe_16	NM_001273109.1	100	12	0	0	4	15	51308	51297	26	24.3
probe_16	NM_001260418.2	100	12	0	0	2	13	5792	5781	26	24.3
probe_16	NM_143377.4	100	12	0	0	1	12	780	791	26	24.3
probe_16	NM_001273103.1	100	12	0	0	4	15	66123	66112	26	24.3
probe_16	NM_136319.4	100	12	0	0	2	13	1227	1216	26	24.3
probe_16	NM_168550.2	100	12	0	0	7	18	808	797	26	24.3
probe_16	NM_001104488.3	100	12	0	0	1	12	622	633	26	24.3
probe_16	NM_001273110.1	100	12	0	0	4	15	41741	41730	26	24.3
probe_16	NM_001260417.2	100	12	0	0	2	13	4947	4936	26	24.3
probe_16	NM_166623.3	100	12	0	0	7	18	2264	2253	26	24.3
probe_16	NM_001273105.1	100	12	0	0	4	15	53199	53188	26	24.3
probe_16	NM_001259386.2	100	12	0	0	6	17	1992	2003	26	24.3
probe_16	NM_001259871.1	100	12	0	0	1	12	7755	7766	26	24.3
probe_16	NM_001299473.1	100	12	0	0	6	17	1992	2003	26	24.3
probe_16	NM_165424.3	100	12	0	0	2	13	1221	1210	26	24.3
probe_16	NM_001258946.1	100	12	0	0	4	15	44190	44179	26	24.3
probe_16	NM_170377.3	100	12	0	0	1	12	622	633	26	24.3
probe_16	NM_001104316.2	100	12	0	0	6	17	1579	1568	26	24.3
probe_16	NM_080259.3	100	12	0	0	2	13	4622	4611	26	24.3
probe_16	NM_169498.3	100	12	0	0	1	12	863	874	26	24.3
probe_16	NM_001104318.2	100	12	0	0	6	17	912	901	26	24.3
probe_16	NM_001299850.1	100	12	0	0	7	18	1721	1710	26	24.3
probe_16	NM_176576.3	100	12	0	0	1	12	790	801	26	24.3
probe_16	NM_170253.2	100	12	0	0	7	18	7987	7976	26	24.3
probe_17	NM_169325.3	100	12	0	0	5	16	1413	1402	26	24.3
probe_17	NM_169326.3	100	12	0	0	5	16	1061	1050	26	24.3
probe_17	NM_001299920.1	100	12	0	0	1	12	568	557	26	24.3
probe_17	NM_001144469.3	100	12	0	0	5	16	689	678	26	24.3
probe_17	NM_144391.3	100	12	0	0	2	13	869	858	26	24.3
probe_17	NM_135178.3	100	12	0	0	1	12	1331	1320	26	24.3
probe_17	NR_144654.1	100	12	0	0	8	19	511	500	26	24.3
probe_17	NM_001316515.1	100	12	0	0	5	16	1342	1331	26	24.3
probe_17	NR_124293.1	100	12	0	0	8	19	511	500	26	24.3
probe_17	NM_001316514.1	100	12	0	0	5	16	1431	1420	26	24.3
probe_17	NM_058128.5	100	12	0	0	3	14	646	635	26	24.3
probe_17	NM_168503.5	100	12	0	0	5	16	689	678	26	24.3
probe_17	NM_001170109.2	100	12	0	0	5	16	1070	1059	26	24.3
probe_17	NM_001275470.1	100	12	0	0	3	14	624	613	26	24.3
probe_17	NM_001144470.3	100	12	0	0	5	16	689	678	26	24.3
probe_17	NM_001169824.2	100	12	0	0	1	12	1322	1311	26	24.3
probe_17	NM_137801.4	100	12	0	0	5	16	1576	1565	26	24.3
probe_17	NM_001275519.1	100	12	0	0	5	16	1049	1038	26	24.3
probe_17	NM_079700.3	100	12	0	0	2	13	7614	7603	26	24.3
probe_17	NM_001275864.1	100	12	0	0	2	13	7644	7633	26	24.3
probe_17	NM_001144471.3	100	12	0	0	5	16	689	678	26	24.3
probe_17	NM_166677.3	100	12	0	0	1	12	850	839	26	24.3
probe_17	NM_169324.2	100	12	0	0	5	16	1567	1556	26	24.3
probe_17	NM_169327.2	100	12	0	0	5	16	1546	1535	26	24.3
probe_17	NM_001274016.1	100	12	0	0	4	15	1221	1232	26	24.3
probe_17	NM_176164.4	100	12	0	0	4	15	820	831	26	24.3
probe_17	NM_001169667.2	100	12	0	0	4	15	1221	1232	26	24.3
probe_17	NM_001169668.2	100	12	0	0	4	15	1303	1314	26	24.3
probe_17	NM_001169666.2	100	12	0	0	4	15	861	872	26	24.3
probe_17	NM_079505.3	100	12	0	0	7	18	1454	1465	26	24.3
probe_17	NM_001014605.3	100	12	0	0	7	18	1520	1531	26	24.3
probe_18	NM_001201985.1	100	12	0	0	6	17	760	771	26	24.3
probe_18	NM_164645.3	100	12	0	0	7	18	952	963	26	24.3
probe_18	NM_001042952.2	100	12	0	0	9	20	2649	2660	26	24.3
probe_18	NM_001042950.3	100	12	0	0	9	20	2597	2608	26	24.3
probe_18	NM_001273766.1	100	12	0	0	9	20	2597	2608	26	24.3
probe_18	NM_001169905.1	100	12	0	0	5	16	659	670	26	24.3
probe_18	NM_001299191.1	100	12	0	0	1	12	2253	2264	26	24.3
probe_18	NM_001259434.2	100	12	0	0	5	16	769	780	26	24.3
probe_18	NM_138759.4	100	12	0	0	1	12	2253	2264	26	24.3
probe_18	NM_001042951.2	100	12	0	0	9	20	2597	2608	26	24.3
probe_18	NM_165746.3	100	12	0	0	1	12	106	117	26	24.3
probe_18	NM_001043073.3	100	12	0	0	6	17	755	766	26	24.3
probe_18	NM_165747.4	100	12	0	0	1	12	106	117	26	24.3
probe_18	NM_138059.3	100	12	0	0	2	13	447	458	26	24.3
probe_18	NM_001032088.1	100	12	0	0	8	19	371	360	26	24.3
probe_18	NM_001260433.3	100	12	0	0	5	16	510	499	26	24.3
probe_18	NM_001273107.1	100	12	0	0	5	16	65553	65542	26	24.3
probe_18	NM_001014493.3	100	12	0	0	4	15	1478	1467	26	24.3
probe_18	NM_001273112.1	100	12	0	0	5	16	48576	48565	26	24.3
probe_18	NM_001104305.3	100	12	0	0	8	19	4823	4812	26	24.3
probe_18	NM_001274828.1	100	12	0	0	7	18	2058	2047	26	24.3
probe_18	NM_001043083.2	100	12	0	0	4	15	1934	1923	26	24.3
probe_18	NM_143483.3	100	12	0	0	5	16	480	469	26	24.3
probe_18	NM_001414108.1	100	12	0	0	4	15	2513	2502	26	24.3
probe_18	NM_001273108.1	100	12	0	0	5	16	61794	61783	26	24.3
probe_18	NM_001258947.3	100	12	0	0	5	16	46115	46104	26	24.3
probe_18	NM_001273106.1	100	12	0	0	5	16	67482	67471	26	24.3
probe_18	NM_001273109.1	100	12	0	0	5	16	54614	54603	26	24.3
probe_18	NM_001273103.1	100	12	0	0	5	16	69429	69418	26	24.3
probe_18	NM_001043085.2	100	12	0	0	4	15	1934	1923	26	24.3
probe_18	NM_142876.4	100	12	0	0	7	18	1070	1059	26	24.3
probe_18	NM_001299517.1	100	12	0	0	4	15	2543	2532	26	24.3
probe_18	NM_001273110.1	100	12	0	0	5	16	45047	45036	26	24.3
probe_18	NM_001299518.1	100	12	0	0	4	15	2469	2458	26	24.3
probe_18	NM_168129.4	100	12	0	0	5	16	655	644	26	24.3
probe_18	NM_206344.2	100	12	0	0	7	18	2884	2873	26	24.3
probe_18	NM_001300667.1	100	12	0	0	5	16	480	469	26	24.3
probe_18	NM_001043084.2	100	12	0	0	4	15	1934	1923	26	24.3
probe_18	NM_001274830.2	100	12	0	0	7	18	2113	2102	26	24.3
probe_18	NM_001299519.1	100	12	0	0	4	15	1934	1923	26	24.3
probe_18	NM_001144200.2	100	12	0	0	4	15	2145	2134	26	24.3
probe_18	NM_079213.4	100	12	0	0	5	16	482	471	26	24.3
probe_18	NM_001144201.2	100	12	0	0	4	15	2325	2314	26	24.3
probe_18	NM_079019.3	100	12	0	0	2	13	1504	1493	26	24.3
probe_18	NM_001274829.1	100	12	0	0	7	18	2058	2047	26	24.3
probe_18	NM_001274827.1	100	12	0	0	7	18	2884	2873	26	24.3
probe_18	NM_001043282.2	100	12	0	0	7	18	1259	1248	26	24.3
probe_18	NM_206279.4	100	12	0	0	5	16	727	716	26	24.3
probe_18	NM_140315.4	100	12	0	0	7	18	2058	2047	26	24.3
probe_18	NM_140136.1	100	12	0	0	5	16	212	201	26	24.3
probe_18	NM_001103850.2	100	12	0	0	4	15	2020	2009	26	24.3
probe_18	NM_001300668.1	100	12	0	0	5	16	685	674	26	24.3
probe_18	NM_001414109.1	100	12	0	0	4	15	2570	2559	26	24.3
probe_19	NM_001032054.3	100	12	0	0	7	18	806	795	26	24.3
probe_19	NM_169807.4	100	12	0	0	4	15	3264	3253	26	24.3
probe_19	NM_001169798.2	100	12	0	0	1	12	226	215	26	24.3
probe_19	NM_137132.3	100	12	0	0	7	18	699	688	26	24.3
probe_19	NM_165624.2	100	12	0	0	8	19	87	76	26	24.3
probe_19	NR_133110.1	100	12	0	0	5	16	450	439	26	24.3
probe_19	NM_057506.3	100	12	0	0	4	15	2868	2857	26	24.3
probe_19	NM_165907.4	100	12	0	0	4	15	1434	1423	26	24.3
probe_19	NM_001299495.1	100	12	0	0	7	18	635	624	26	24.3
probe_19	NM_135176.3	100	12	0	0	6	17	3633	3622	26	24.3
probe_19	NM_139423.3	100	12	0	0	7	18	1378	1367	26	24.3
probe_19	NM_166198.2	100	12	0	0	7	18	904	893	26	24.3
probe_19	NM_166199.3	100	12	0	0	7	18	892	881	26	24.3
probe_19	NM_001298819.1	100	12	0	0	7	18	862	851	26	24.3
probe_19	NM_001169797.2	100	12	0	0	1	12	226	215	26	24.3
probe_19	NM_140767.2	100	12	0	0	7	18	2420	2409	26	24.3
probe_19	NM_169996.2	100	12	0	0	7	18	4306	4295	26	24.3
probe_19	NM_001014513.2	100	12	0	0	8	19	87	76	26	24.3
probe_19	NM_001038866.3	100	12	0	0	9	20	4342	4331	26	24.3
probe_19	NM_206139.3	100	12	0	0	7	18	892	881	26	24.3
probe_19	NM_001032235.1	100	12	0	0	7	18	298	287	26	24.3
probe_19	NM_001275896.1	100	12	0	0	7	18	4431	4420	26	24.3
probe_19	NM_001274105.1	100	12	0	0	7	18	892	881	26	24.3
probe_19	NM_166612.4	100	12	0	0	1	12	226	215	26	24.3
probe_19	NM_001274371.1	100	12	0	0	7	18	1188	1177	26	24.3
probe_19	NM_136945.4	100	12	0	0	4	15	1434	1423	26	24.3
probe_19	NM_001032056.3	100	12	0	0	7	18	862	851	26	24.3
probe_19	NM_139727.4	100	12	0	0	1	12	1250	1239	26	24.3
probe_19	NM_143801.3	100	12	0	0	7	18	972	961	26	24.3
probe_19	NM_001274133.2	100	12	0	0	9	20	4342	4331	26	24.3
probe_19	NM_001032055.3	100	12	0	0	7	18	793	782	26	24.3
probe_19	NM_001298739.1	100	12	0	0	6	17	3220	3209	26	24.3
probe_19	NM_168130.3	100	12	0	0	1	12	1340	1329	26	24.3
probe_19	NM_001382087.1	100	12	0	0	7	18	4306	4295	26	24.3
probe_19	NM_001382088.1	100	12	0	0	7	18	4306	4295	26	24.3
probe_19	NM_001259015.2	100	12	0	0	7	18	862	851	26	24.3
probe_19	NM_206540.2	100	12	0	0	7	18	4306	4295	26	24.3
probe_19	NM_001300020.1	100	12	0	0	1	12	1451	1440	26	24.3
probe_19	NM_136250.4	100	12	0	0	4	15	1746	1757	26	24.3
probe_19	NM_001299744.1	100	12	0	0	9	20	561	572	26	24.3
probe_19	NR_073687.1	100	12	0	0	6	17	1019	1030	26	24.3
probe_19	NM_078529.4	100	12	0	0	4	15	4846	4857	26	24.3
probe_19	NM_001103435.3	100	12	0	0	4	15	5043	5054	26	24.3
probe_19	NM_001103776.3	100	12	0	0	1	12	1046	1057	26	24.3
probe_19	NM_166436.3	100	12	0	0	9	20	438	449	26	24.3
probe_19	NM_176160.2	100	12	0	0	1	12	527	538	26	24.3
probe_19	NM_142839.4	100	12	0	0	4	15	700	711	26	24.3
probe_19	NM_142001.4	100	12	0	0	5	16	4189	4200	26	24.3
probe_19	NM_138107.3	100	12	0	0	9	20	455	466	26	24.3
probe_19	NM_206747.3	100	12	0	0	3	14	1968	1979	26	24.3
probe_19	NM_001169230.2	100	12	0	0	4	15	4962	4973	26	24.3
probe_19	NM_001300382.1	100	12	0	0	5	16	2951	2962	26	24.3
probe_19	NR_047801.1	100	12	0	0	7	18	385	396	26	24.3
probe_19	NM_206654.2	100	12	0	0	4	15	5137	5148	26	24.3
probe_19	NM_001272401.1	100	12	0	0	4	15	4752	4763	26	24.3
probe_19	NM_001382161.1	100	12	0	0	4	15	117	128	26	24.3
probe_19	NM_001300381.1	100	12	0	0	5	16	2951	2962	26	24.3
probe_19	NM_001272400.1	100	12	0	0	4	15	5012	5023	26	24.3
probe_19	NM_166724.4	100	12	0	0	6	17	1168	1179	26	24.3
probe_19	NM_001103743.2	100	12	0	0	5	16	377	388	26	24.3
probe_19	NM_136985.3	100	12	0	0	1	12	534	545	26	24.3
probe_20	NM_167335.2	100	12	0	0	6	17	301	312	26	24.3
probe_20	NM_166959.2	100	12	0	0	6	17	6294	6283	26	24.3
probe_20	NR_123820.1	100	12	0	0	8	19	663	674	26	24.3
probe_20	NM_001272394.2	100	12	0	0	3	14	781	770	26	24.3
probe_20	NM_001038934.4	100	12	0	0	7	18	15	26	26	24.3
probe_20	NM_001274594.1	100	12	0	0	7	18	89	78	26	24.3
probe_20	NM_165483.3	100	12	0	0	5	16	2287	2276	26	24.3
probe_20	NM_001299498.1	100	12	0	0	4	15	3035	3046	26	24.3
probe_20	NM_167124.3	100	12	0	0	8	19	663	674	26	24.3
probe_20	NM_137747.3	100	12	0	0	6	17	164	175	26	24.3
probe_20	NM_001272899.1	100	12	0	0	3	14	115	104	26	24.3
probe_20	NM_001299978.1	100	12	0	0	2	13	1607	1618	26	24.3
probe_20	NM_001169929.2	100	12	0	0	4	15	2009	1998	26	24.3
probe_20	NM_001275548.1	100	12	0	0	1	12	55	66	26	24.3
probe_20	NM_206647.3	100	12	0	0	3	14	1114	1103	26	24.3
probe_20	NM_141716.3	100	12	0	0	2	13	1463	1474	26	24.3
probe_20	NM_001272272.1	100	12	0	0	6	17	6877	6866	26	24.3
probe_20	NM_001169907.3	100	12	0	0	6	17	873	884	26	24.3
probe_20	NR_124235.1	100	12	0	0	7	18	1279	1268	26	24.3
probe_20	NM_001275347.1	100	12	0	0	6	17	2235	2224	26	24.3
probe_20	NM_001144431.3	100	12	0	0	7	18	89	78	26	24.3
probe_20	NM_001299497.1	100	12	0	0	4	15	2627	2616	26	24.3
probe_20	NM_001273871.2	100	12	0	0	3	14	11706	11695	26	24.3
probe_20	NM_141841.2	100	12	0	0	1	12	55	66	26	24.3
probe_20	NM_001259599.2	100	12	0	0	3	14	1575	1564	26	24.3
probe_20	NM_001275549.1	100	12	0	0	1	12	55	66	26	24.3
probe_20	NM_001272902.1	100	12	0	0	3	14	1545	1534	26	24.3
probe_20	NM_139836.3	100	12	0	0	3	14	295	284	26	24.3
probe_20	NM_001274593.1	100	12	0	0	7	18	89	78	26	24.3
probe_20	NM_001259730.2	100	12	0	0	7	18	89	78	26	24.3
probe_20	NM_140043.5	100	12	0	0	4	15	2015	2004	26	24.3
probe_20	NM_001272528.2	100	12	0	0	6	17	5446	5435	26	24.3
probe_20	NM_165686.3	100	12	0	0	1	12	581	592	26	24.3
probe_20	NM_001258859.2	100	12	0	0	6	17	12923	12912	26	24.3
probe_20	NM_001298574.1	100	12	0	0	6	17	13164	13153	26	24.3
probe_20	NM_001274367.2	100	12	0	0	2	13	1607	1618	26	24.3
probe_20	NM_176104.3	100	12	0	0	3	14	11628	11617	26	24.3
probe_20	NM_001272562.1	100	12	0	0	6	17	223	234	26	24.3
probe_20	NM_001169228.2	100	12	0	0	3	14	1125	1114	26	24.3
probe_20	NR_125113.1	100	12	0	0	5	16	269	258	26	24.3
probe_20	NM_001274592.1	100	12	0	0	7	18	89	78	26	24.3
probe_20	NM_166966.3	100	12	0	0	6	17	4239	4228	26	24.3
probe_20	NM_057519.4	100	12	0	0	4	15	1235	1246	26	24.3
probe_20	NM_001038936.4	100	12	0	0	7	18	15	26	26	24.3
probe_20	NM_001274969.1	100	12	0	0	7	18	15	26	26	24.3
probe_20	NM_001274574.1	100	12	0	0	3	14	295	284	26	24.3
probe_20	NM_166963.2	100	12	0	0	6	17	5409	5398	26	24.3
probe_20	NM_206645.4	100	12	0	0	3	14	853	842	26	24.3
probe_20	NR_123818.1	100	12	0	0	8	19	663	674	26	24.3
probe_20	NM_168217.4	100	12	0	0	7	18	89	78	26	24.3
probe_20	NM_001272392.2	100	12	0	0	3	14	761	750	26	24.3
probe_20	NM_001299496.1	100	12	0	0	4	15	2632	2621	26	24.3
probe_20	NM_168325.4	100	12	0	0	4	15	2035	2024	26	24.3
probe_20	NM_078523.3	100	12	0	0	3	14	761	750	26	24.3
probe_20	NM_139875.5	100	12	0	0	7	18	89	78	26	24.3
probe_20	NM_206646.4	100	12	0	0	3	14	1151	1140	26	24.3
probe_20	NM_001272527.2	100	12	0	0	6	17	6714	6703	26	24.3
probe_20	NM_001276214.1	100	12	0	0	4	15	1187	1198	26	24.3
probe_20	NM_001272273.1	100	12	0	0	6	17	5046	5035	26	24.3
probe_20	NM_001169928.2	100	12	0	0	4	15	2029	2018	26	24.3
probe_20	NM_001144432.3	100	12	0	0	7	18	89	78	26	24.3
probe_20	NM_001272274.1	100	12	0	0	6	17	6174	6163	26	24.3
probe_20	NR_124539.1	100	12	0	0	6	17	124	135	26	24.3
probe_20	NR_133060.1	100	12	0	0	3	14	115	104	26	24.3
probe_20	NR_123819.1	100	12	0	0	8	19	663	674	26	24.3
probe_20	NM_167144.4	100	12	0	0	3	14	1226	1215	26	24.3
probe_20	NM_001274971.1	100	12	0	0	7	18	15	26	26	24.3
probe_20	NR_125141.1	100	12	0	0	6	17	4313	4324	26	24.3
probe_20	NM_080258.4	100	12	0	0	6	17	2136	2125	26	24.3
probe_20	NR_133186.1	100	12	0	0	7	18	2281	2292	26	24.3
probe_20	NM_001274632.1	100	12	0	0	6	17	964	975	26	24.3
probe_21	NM_080305.4	100	12	0	0	2	13	79	90	26	24.3
probe_21	NR_073654.1	100	12	0	0	3	14	436	447	26	24.3
probe_21	NM_168254.2	100	12	0	0	1	12	2235	2224	26	24.3
probe_21	NM_169676.2	100	12	0	0	9	20	3113	3124	26	24.3
probe_21	NM_001300399.1	100	12	0	0	7	18	3468	3479	26	24.3
probe_21	NM_001275755.2	100	12	0	0	5	16	6088	6099	26	24.3
probe_21	NM_140327.2	100	12	0	0	6	17	2610	2621	26	24.3
probe_21	NM_001275804.1	100	12	0	0	7	18	1182	1193	26	24.3
probe_21	NM_001300284.1	100	12	0	0	1	12	4167	4178	26	24.3
probe_21	NM_001104074.3	100	12	0	0	1	12	2816	2805	26	24.3
probe_21	NM_001273748.1	100	12	0	0	4	15	692	703	26	24.3
probe_21	NM_168788.3	100	12	0	0	1	12	995	1006	26	24.3
probe_21	NM_001274627.1	100	12	0	0	1	12	3840	3829	26	24.3
probe_21	NM_176349.2	100	12	0	0	1	12	1092	1103	26	24.3
probe_21	NM_137659.5	100	12	0	0	7	18	1254	1265	26	24.3
probe_21	NR_123777.1	100	12	0	0	2	13	1630	1619	26	24.3
probe_21	NM_001275801.1	100	12	0	0	7	18	6524	6535	26	24.3
probe_21	NM_132096.5	100	12	0	0	6	17	902	913	26	24.3
probe_21	NM_001169654.2	100	12	0	0	8	19	185	196	26	24.3
probe_21	NM_001043259.2	100	12	0	0	7	18	6639	6650	26	24.3
probe_21	NM_079658.4	100	12	0	0	7	18	321	332	26	24.3
probe_21	NM_169197.4	100	12	0	0	1	12	3129	3140	26	24.3
probe_21	NM_001260228.2	100	12	0	0	5	16	3368	3379	26	24.3
probe_21	NM_001043258.2	100	12	0	0	7	18	7707	7718	26	24.3
probe_21	NM_079419.3	100	12	0	0	7	18	4071	4082	26	24.3
probe_21	NM_001260226.2	100	12	0	0	5	16	5978	5989	26	24.3
probe_21	NM_001259895.2	100	12	0	0	7	18	3432	3443	26	24.3
probe_21	NM_001014497.2	100	12	0	0	4	15	186	197	26	24.3
probe_21	NM_140962.2	100	12	0	0	2	13	2195	2206	26	24.3
probe_21	NM_132881.3	100	12	0	0	7	18	861	872	26	24.3
probe_21	NM_079436.3	100	12	0	0	2	13	5135	5146	26	24.3
probe_21	NM_001259954.2	100	12	0	0	4	15	219	230	26	24.3
probe_21	NM_001104071.2	100	12	0	0	1	12	2882	2871	26	24.3
probe_21	NM_001259905.1	100	12	0	0	2	13	5150	5161	26	24.3
probe_21	NM_001299074.1	100	12	0	0	8	19	9263	9252	26	24.3
probe_21	NM_001275803.1	100	12	0	0	7	18	6639	6650	26	24.3
probe_21	NM_136918.5	100	12	0	0	8	19	176	187	26	24.3
probe_21	NM_001043129.3	100	12	0	0	1	12	2734	2723	26	24.3
probe_21	NM_057838.4	100	12	0	0	9	20	3973	3984	26	24.3
probe_21	NM_001259734.1	100	12	0	0	1	12	2434	2423	26	24.3
probe_21	NM_134505.3	100	12	0	0	9	20	417	428	26	24.3
probe_21	NM_001201895.2	100	12	0	0	8	19	9221	9210	26	24.3
probe_21	NM_001300454.1	100	12	0	0	5	16	5082	5093	26	24.3
probe_21	NM_001259733.1	100	12	0	0	1	12	4427	4416	26	24.3
probe_21	NM_001298172.1	100	12	0	0	1	12	7401	7412	26	24.3
probe_21	NM_001259198.2	100	12	0	0	4	15	1073	1084	26	24.3
probe_21	NM_001275041.1	100	12	0	0	9	20	493	504	26	24.3
probe_21	NM_001202235.2	100	12	0	0	3	14	1215	1226	26	24.3
probe_21	NM_142122.4	100	12	0	0	7	18	3685	3696	26	24.3
probe_21	NM_142396.3	100	12	0	0	5	16	3675	3686	26	24.3
probe_21	NM_176382.5	100	12	0	0	8	19	884	895	26	24.3
probe_21	NM_001299073.1	100	12	0	0	8	19	9365	9354	26	24.3
probe_21	NM_001259930.2	100	12	0	0	8	19	884	895	26	24.3
probe_21	NM_001316437.1	100	12	0	0	7	18	3582	3593	26	24.3
probe_21	NM_001260040.2	100	12	0	0	1	12	4167	4178	26	24.3
probe_21	NR_124667.1	100	12	0	0	1	12	267	278	26	24.3
probe_21	NM_079433.3	100	12	0	0	1	12	1108	1119	26	24.3
probe_21	NM_001043256.2	100	12	0	0	7	18	1860	1871	26	24.3
probe_21	NM_001043257.2	100	12	0	0	7	18	7707	7718	26	24.3
probe_21	NM_206412.3	100	12	0	0	8	19	881	892	26	24.3
probe_21	NM_001104075.2	100	12	0	0	1	12	2640	2629	26	24.3
probe_21	NM_165392.3	100	12	0	0	4	15	836	847	26	24.3
probe_21	NM_079384.5	100	12	0	0	5	16	1979	1990	26	24.3
probe_21	NM_001043261.2	100	12	0	0	7	18	7420	7431	26	24.3
probe_21	NM_206020.3	100	12	0	0	4	15	692	703	26	24.3
probe_21	NM_001103478.2	100	12	0	0	1	12	7599	7610	26	24.3
probe_21	NM_001144283.2	100	12	0	0	5	16	1586	1597	26	24.3
probe_21	NM_001274839.1	100	12	0	0	6	17	2622	2633	26	24.3
probe_21	NM_001043263.2	100	12	0	0	7	18	7634	7645	26	24.3
probe_21	NM_141804.2	100	12	0	0	7	18	201	212	26	24.3
probe_21	NM_001201896.2	100	12	0	0	8	19	9218	9207	26	24.3
probe_21	NM_135381.2	100	12	0	0	3	14	1238	1227	26	24.3
probe_21	NM_001260041.1	100	12	0	0	1	12	4167	4178	26	24.3
probe_21	NM_134943.3	100	12	0	0	9	20	1441	1452	26	24.3
probe_21	NM_001260227.2	100	12	0	0	5	16	6214	6225	26	24.3
probe_21	NM_168775.2	100	12	0	0	7	18	2644	2655	26	24.3
probe_21	NR_124614.1	100	12	0	0	5	16	1958	1947	26	24.3
probe_21	NM_001298389.1	100	12	0	0	7	18	752	763	26	24.3
probe_21	NM_001260042.1	100	12	0	0	1	12	4167	4178	26	24.3
probe_21	NM_167182.2	100	12	0	0	5	16	2135	2146	26	24.3
probe_21	NM_001382096.1	100	12	0	0	1	12	1626	1615	26	24.3
probe_21	NM_079320.3	100	12	0	0	2	13	1118	1129	26	24.3
probe_21	NM_001260175.2	100	12	0	0	7	18	3468	3479	26	24.3
probe_21	NM_165535.2	100	12	0	0	9	20	3997	4008	26	24.3
probe_21	NM_142393.3	100	12	0	0	7	18	331	342	26	24.3
probe_21	NR_073653.1	100	12	0	0	3	14	348	359	26	24.3
probe_22	NM_001103524.2	100	12	0	0	4	15	2964	2953	26	24.3
probe_22	NM_001273417.1	100	12	0	0	9	20	921	910	26	24.3
probe_22	NM_206729.2	100	12	0	0	4	15	3121	3110	26	24.3
probe_22	NM_001298371.1	100	12	0	0	4	15	3175	3164	26	24.3
probe_22	NM_164926.2	100	12	0	0	9	20	921	910	26	24.3
probe_22	NM_167466.2	100	12	0	0	4	15	3040	3029	26	24.3
probe_22	NM_001273852.1	100	12	0	0	2	13	7077	7088	26	24.3
probe_22	NM_001272382.1	100	12	0	0	2	13	2585	2574	26	24.3
probe_22	NM_132207.3	100	12	0	0	9	20	510	499	26	24.3
probe_22	NM_165609.3	100	12	0	0	1	12	876	887	26	24.3
probe_22	NM_078516.3	100	12	0	0	2	13	2680	2669	26	24.3
probe_22	NM_206639.3	100	12	0	0	2	13	2638	2627	26	24.3
probe_22	NM_136455.3	100	12	0	0	2	13	6961	6972	26	24.3
probe_22	NM_168432.2	100	12	0	0	7	18	1911	1922	26	24.3
probe_22	NM_057694.3	100	12	0	0	4	15	3083	3072	26	24.3
probe_22	NM_206728.2	100	12	0	0	4	15	3180	3169	26	24.3
probe_22	NM_206319.3	100	12	0	0	7	18	1936	1947	26	24.3
probe_22	NM_135768.3	100	12	0	0	9	20	2427	2416	26	24.3
probe_22	NM_001169441.2	100	12	0	0	4	15	466	455	26	24.3
probe_22	NM_134737.4	100	12	0	0	9	20	1685	1674	26	24.3
probe_22	NM_001103523.2	100	12	0	0	4	15	3070	3059	26	24.3
probe_22	NM_140394.2	100	12	0	0	4	15	922	911	26	24.3
probe_22	NM_001042896.3	100	12	0	0	7	18	1714	1703	26	24.3
probe_22	NM_135830.5	100	12	0	0	7	18	1767	1756	26	24.3
probe_22	NM_001274764.1	100	12	0	0	7	18	1975	1986	26	24.3
probe_22	NM_001144147.2	100	12	0	0	1	12	2782	2793	26	24.3
probe_22	NM_001274763.1	100	12	0	0	7	18	1916	1927	26	24.3
probe_22	NM_001272383.1	100	12	0	0	2	13	2843	2832	26	24.3
probe_22	NM_001274765.1	100	12	0	0	7	18	2182	2193	26	24.3
probe_22	NM_140167.3	100	12	0	0	7	18	2289	2300	26	24.3
probe_22	NM_168431.3	100	12	0	0	7	18	2147	2158	26	24.3
probe_23	NM_001276153.1	100	12	0	0	8	19	2413	2402	26	24.3
probe_23	NM_001299736.1	100	12	0	0	7	18	7617	7628	26	24.3
probe_23	NM_001300350.1	100	12	0	0	8	19	1242	1253	26	24.3
probe_23	NM_001170261.2	100	12	0	0	2	13	862	873	26	24.3
probe_23	NM_001272657.2	100	12	0	0	8	19	2012	2001	26	24.3
probe_23	NM_143465.2	100	12	0	0	8	19	2413	2402	26	24.3
probe_23	NM_001032069.2	100	12	0	0	8	19	3257	3246	26	24.3
probe_23	NM_001260085.2	100	12	0	0	1	12	6694	6705	26	24.3
probe_23	NM_166140.4	100	12	0	0	6	17	2468	2457	26	24.3
probe_23	NM_166207.3	100	12	0	0	9	20	3387	3376	26	24.3
probe_23	NM_001014666.3	100	12	0	0	2	13	873	884	26	24.3
probe_23	NM_078817.4	100	12	0	0	8	19	3148	3137	26	24.3
probe_23	NR_073993.2	100	12	0	0	7	18	675	664	26	24.3
probe_23	NM_166208.3	100	12	0	0	9	20	3446	3435	26	24.3
probe_23	NM_001274091.1	100	12	0	0	6	17	3257	3246	26	24.3
probe_23	NM_166141.4	100	12	0	0	6	17	3668	3657	26	24.3
probe_23	NM_143151.3	100	12	0	0	2	13	891	902	26	24.3
probe_23	NM_168080.2	100	12	0	0	6	17	3805	3816	26	24.3
probe_23	NM_176446.2	100	12	0	0	1	12	6543	6554	26	24.3
probe_23	NM_079844.4	100	12	0	0	8	19	417	428	26	24.3
probe_23	NM_001014665.2	100	12	0	0	2	13	880	891	26	24.3
probe_23	NM_001298574.1	100	12	0	0	9	20	13337	13348	26	24.3
probe_23	NM_001259909.2	100	12	0	0	4	15	3166	3177	26	24.3
probe_23	NM_057425.3	100	12	0	0	7	18	7626	7637	26	24.3
probe_23	NM_001316573.1	100	12	0	0	1	12	6709	6720	26	24.3
probe_23	NR_073994.1	100	12	0	0	7	18	821	810	26	24.3
probe_23	NM_079449.4	100	12	0	0	4	15	3166	3177	26	24.3
probe_23	NM_167515.2	100	12	0	0	8	19	138	127	26	24.3
probe_23	NM_134496.3	100	12	0	0	8	19	2615	2626	26	24.3
probe_23	NM_001014667.3	100	12	0	0	2	13	876	887	26	24.3
probe_23	NM_001382179.1	100	12	0	0	7	18	3887	3898	26	24.3
probe_23	NM_142741.4	100	12	0	0	8	19	994	1005	26	24.3
probe_23	NM_079033.5	100	12	0	0	6	17	2882	2871	26	24.3
probe_23	NM_135553.4	100	12	0	0	7	18	1203	1214	26	24.3
probe_23	NM_001259429.2	100	12	0	0	6	17	3725	3714	26	24.3
probe_23	NM_001300351.1	100	12	0	0	8	19	942	953	26	24.3
probe_23	NM_001259428.2	100	12	0	0	6	17	2522	2511	26	24.3
probe_23	NM_001274993.1	100	12	0	0	1	12	2323	2312	26	24.3
probe_23	NR_124586.1	100	12	0	0	9	20	1791	1802	26	24.3
probe_23	NM_001260087.3	100	12	0	0	1	12	6709	6720	26	24.3
probe_23	NM_001272656.2	100	12	0	0	8	19	2092	2081	26	24.3
probe_23	NM_001260086.3	100	12	0	0	1	12	6742	6753	26	24.3
probe_23	NM_001300005.1	100	12	0	0	6	17	3805	3816	26	24.3
probe_23	NM_001259430.2	100	12	0	0	6	17	2936	2925	26	24.3
probe_23	NM_176448.2	100	12	0	0	1	12	6483	6494	26	24.3
probe_23	NM_132792.3	100	12	0	0	3	14	2825	2814	26	24.3
probe_23	NM_176185.4	100	12	0	0	6	17	3667	3656	26	24.3
probe_23	NM_132858.3	100	12	0	0	8	19	2117	2106	26	24.3
probe_23	NM_001298525.1	100	12	0	0	8	19	2480	2491	26	24.3
probe_23	NR_124587.1	100	12	0	0	9	20	1781	1792	26	24.3
probe_23	NM_176447.2	100	12	0	0	1	12	6709	6720	26	24.3
probe_23	NM_078867.4	100	12	0	0	7	18	3887	3898	26	24.3
probe_24	NM_001169186.2	100	12	0	0	9	20	4202	4191	26	24.3
probe_24	NM_001169187.2	100	12	0	0	9	20	4316	4305	26	24.3
probe_24	NM_001258589.2	100	12	0	0	9	20	3019	3008	26	24.3
probe_24	NM_001169188.3	100	12	0	0	9	20	3160	3149	26	24.3
probe_24	NM_001169189.3	100	12	0	0	9	20	3018	3007	26	24.3
probe_24	NM_001258592.2	100	12	0	0	9	20	3137	3126	26	24.3
probe_24	NM_001258590.2	100	12	0	0	9	20	4286	4275	26	24.3
probe_24	NM_001258591.2	100	12	0	0	9	20	3349	3338	26	24.3
probe_24	NM_001297924.2	100	12	0	0	9	20	4286	4275	26	24.3
probe_24	NM_001258588.2	100	12	0	0	9	20	3003	2992	26	24.3
probe_24	NM_131924.3	100	12	0	0	9	20	4157	4146	26	24.3
probe_24	NR_133386.1	100	12	0	0	4	15	440	429	26	24.3
probe_24	NM_001274860.2	100	12	0	0	1	12	353	342	26	24.3
probe_24	NM_168526.3	100	12	0	0	1	12	353	342	26	24.3
probe_24	NM_001272381.2	100	12	0	0	6	17	1910	1899	26	24.3
probe_24	NR_124826.1	100	12	0	0	9	20	839	828	26	24.3
probe_24	NM_135831.3	100	12	0	0	9	20	3154	3143	26	24.3
probe_24	NM_164771.4	100	12	0	0	6	17	1392	1381	26	24.3
probe_24	NM_001316518.1	100	12	0	0	8	19	2314	2325	26	24.3
probe_24	NM_001316517.1	100	12	0	0	8	19	2314	2325	26	24.3
probe_25	NM_001043290.2	100	12	0	0	2	13	1945	1934	26	24.3
probe_25	NM_001274606.1	100	12	0	0	3	14	8253	8242	26	24.3
probe_25	NM_168682.3	100	12	0	0	4	15	881	870	26	24.3
probe_25	NM_001299701.1	100	12	0	0	5	16	264	275	26	24.3
probe_25	NM_140580.2	100	12	0	0	2	13	1373	1362	26	24.3
probe_25	NR_033165.1	100	12	0	0	5	16	229	218	26	24.3
probe_25	NM_001273159.1	100	12	0	0	3	14	23373	23362	26	24.3
probe_25	NM_001202139.1	100	12	0	0	3	14	7737	7726	26	24.3
probe_25	NM_143016.2	100	12	0	0	2	13	1945	1934	26	24.3
probe_25	NM_176508.3	100	12	0	0	4	15	1628	1617	26	24.3
probe_25	NM_166841.2	100	12	0	0	9	20	1022	1011	26	24.3
probe_25	NM_001201768.2	100	12	0	0	3	14	35484	35473	26	24.3
probe_25	NM_001297805.1	100	12	0	0	9	20	1048	1037	26	24.3
probe_25	NM_166840.2	100	12	0	0	9	20	996	985	26	24.3
probe_25	NM_001260360.1	100	12	0	0	2	13	1948	1937	26	24.3
probe_25	NM_001273160.1	100	12	0	0	3	14	35238	35227	26	24.3
probe_25	NM_141762.6	100	12	0	0	3	14	5196	5185	26	24.3
probe_25	NR_124174.1	100	12	0	0	3	14	287	298	26	24.3
probe_25	NM_001273161.1	100	12	0	0	3	14	36748	36737	26	24.3
probe_25	NM_001201765.2	100	12	0	0	3	14	36859	36848	26	24.3
probe_25	NM_078701.3	100	12	0	0	1	12	7258	7247	26	24.3
probe_25	NR_033167.1	100	12	0	0	5	16	365	354	26	24.3
probe_25	NM_167915.3	100	12	0	0	6	17	907	918	26	24.3
probe_25	NM_167912.2	100	12	0	0	6	17	826	837	26	24.3
probe_25	NM_166388.3	100	12	0	0	5	16	376	387	26	24.3
probe_25	NM_001274609.1	100	12	0	0	3	14	2619	2608	26	24.3
probe_25	NM_001104471.2	100	12	0	0	4	15	407	396	26	24.3
probe_25	NM_001273162.1	100	12	0	0	3	14	20088	20077	26	24.3
probe_25	NM_166019.3	100	12	0	0	3	14	10417	10406	26	24.3
probe_25	NM_001258858.2	100	12	0	0	1	12	6962	6951	26	24.3
probe_25	NM_001043289.2	100	12	0	0	2	13	1948	1937	26	24.3
probe_25	NM_001258859.2	100	12	0	0	1	12	7826	7815	26	24.3
probe_25	NM_001260359.1	100	12	0	0	2	13	1948	1937	26	24.3
probe_25	NM_167914.2	100	12	0	0	6	17	835	846	26	24.3
probe_25	NR_033166.1	100	12	0	0	5	16	235	224	26	24.3
probe_25	NM_140501.3	100	12	0	0	3	14	1031	1020	26	24.3
probe_25	NM_001298574.1	100	12	0	0	1	12	8067	8056	26	24.3
probe_25	NM_001300042.1	100	12	0	0	3	14	8253	8242	26	24.3
probe_25	NM_167913.3	100	12	0	0	6	17	911	922	26	24.3
probe_25	NM_001104069.3	100	12	0	0	3	14	8346	8335	26	24.3
probe_25	NM_164571.2	100	12	0	0	4	15	241	230	26	24.3
probe_25	NM_139398.3	100	12	0	0	6	17	893	904	26	24.3
probe_25	NM_168227.4	100	12	0	0	3	14	7737	7726	26	24.3
probe_25	NM_001259525.1	100	12	0	0	8	19	3638	3627	26	24.3
probe_25	NM_001202192.2	100	12	0	0	4	15	1227	1216	26	24.3
probe_25	NM_130462.4	100	12	0	0	8	19	3589	3578	26	24.3
probe_25	NM_143130.4	100	12	0	0	9	20	350	339	26	24.3
probe_25	NM_132818.4	100	12	0	0	1	12	195	206	26	24.3
probe_25	NM_001299975.1	100	12	0	0	6	17	1058	1069	26	24.3
probe_25	NR_033164.1	100	12	0	0	5	16	228	217	26	24.3
probe_25	NM_001300041.1	100	12	0	0	3	14	7737	7726	26	24.3
probe_25	NM_164899.3	100	12	0	0	3	14	335	324	26	24.3
probe_25	NM_164570.2	100	12	0	0	4	15	97	86	26	24.3
probe_25	NM_142337.3	100	12	0	0	4	15	2078	2067	26	24.3
probe_25	NM_001104068.2	100	12	0	0	3	14	7737	7726	26	24.3
probe_25	NM_001299153.1	100	12	0	0	2	13	975	964	26	24.3
probe_25	NM_001273771.1	100	12	0	0	4	15	819	808	26	24.3
probe_25	NM_001202140.1	100	12	0	0	3	14	7381	7370	26	24.3
probe_25	NM_001414101.1	100	12	0	0	3	14	7501	7490	26	24.3
probe_25	NM_001202138.1	100	12	0	0	3	14	7474	7463	26	24.3
probe_25	NM_137278.2	100	12	0	0	8	19	499	488	26	24.3
probe_25	NM_001297804.1	100	12	0	0	9	20	1448	1437	26	24.3
probe_25	NM_001414102.1	100	12	0	0	3	14	8280	8269	26	24.3
probe_25	NM_001104066.2	100	12	0	0	3	14	7737	7726	26	24.3
probe_25	NM_001202141.1	100	12	0	0	3	14	35427	35416	26	24.3
probe_25	NM_001104065.2	100	12	0	0	3	14	7830	7819	26	24.3
probe_25	NM_130483.3	100	12	0	0	9	20	972	961	26	24.3
probe_25	NM_001202135.1	100	12	0	0	3	14	7737	7726	26	24.3
probe_25	NR_133263.1	100	12	0	0	4	15	272	261	26	24.3
probe_25	NM_001202136.2	100	12	0	0	3	14	8346	8335	26	24.3
probe_25	NM_001201766.2	100	12	0	0	3	14	40653	40642	26	24.3
probe_25	NM_139715.6	100	12	0	0	5	16	284	273	26	24.3
probe_25	NM_001300043.1	100	12	0	0	3	14	37717	37706	26	24.3
probe_25	NM_169744.3	100	12	0	0	4	15	1840	1829	26	24.3
probe_25	NM_001201843.2	100	12	0	0	3	14	210	199	26	24.3
probe_25	NM_137627.4	100	12	0	0	5	16	617	628	26	24.3
probe_25	NM_001298350.1	100	12	0	0	1	12	195	206	26	24.3
probe_25	NM_132701.4	100	12	0	0	9	20	2263	2252	26	24.3
probe_25	NM_166505.2	100	12	0	0	8	19	3655	3644	26	24.3
probe_25	NM_136086.6	100	12	0	0	2	13	832	821	26	24.3
probe_25	NM_057450.5	100	12	0	0	4	15	1227	1216	26	24.3
probe_25	NM_001201767.2	100	12	0	0	3	14	35445	35434	26	24.3
probe_25	NM_001273387.1	100	12	0	0	3	14	684	673	26	24.3
probe_26	NM_001274048.1	100	12	0	0	6	17	311	322	26	24.3
probe_26	NR_133167.1	100	12	0	0	3	14	830	841	26	24.3
probe_26	NM_001298818.1	100	12	0	0	6	17	172	183	26	24.3
probe_26	NM_001298043.1	100	12	0	0	9	20	1224	1235	26	24.3
probe_26	NR_073888.1	100	12	0	0	7	18	1251	1262	26	24.3
probe_26	NM_164645.3	100	12	0	0	9	20	1619	1630	26	24.3
probe_26	NM_001298041.1	100	12	0	0	9	20	867	878	26	24.3
probe_26	NR_133484.1	100	12	0	0	6	17	1073	1084	26	24.3
probe_26	NM_078805.4	100	12	0	0	9	20	2154	2165	26	24.3
probe_26	NM_140316.3	100	12	0	0	9	20	2924	2935	26	24.3
probe_26	NM_001038796.3	100	12	0	0	6	17	106	117	26	24.3
probe_26	NM_001272367.2	100	12	0	0	9	20	943	954	26	24.3
probe_26	NM_001370033.1	100	12	0	0	6	17	2736	2747	26	24.3
probe_26	NM_057590.5	100	12	0	0	6	17	119	130	26	24.3
probe_26	NM_137519.3	100	12	0	0	4	15	90	101	26	24.3
probe_26	NM_138138.5	100	12	0	0	3	14	88	99	26	24.3
probe_26	NM_165555.3	100	12	0	0	6	17	2591	2602	26	24.3
probe_26	NM_001259585.2	100	12	0	0	3	14	88	99	26	24.3
probe_26	NM_176363.3	100	12	0	0	2	13	288	299	26	24.3
probe_26	NM_139911.3	100	12	0	0	8	19	495	506	26	24.3
probe_26	NM_165556.3	100	12	0	0	6	17	1919	1930	26	24.3
probe_26	NM_001273862.1	100	12	0	0	6	17	2166	2177	26	24.3
probe_26	NM_001272369.2	100	12	0	0	9	20	943	954	26	24.3
probe_26	NM_001273382.2	100	12	0	0	9	20	2154	2165	26	24.3
probe_26	NM_137143.2	100	12	0	0	6	17	311	322	26	24.3
probe_26	NM_136966.4	100	12	0	0	6	17	4083	4094	26	24.3
probe_26	NM_001298042.1	100	12	0	0	9	20	899	910	26	24.3
probe_26	NM_001259354.2	100	12	0	0	6	17	4164	4175	26	24.3
probe_26	NM_136477.4	100	12	0	0	6	17	4070	4081	26	24.3
probe_26	NM_001382101.1	100	12	0	0	5	16	9569	9558	26	24.3
probe_26	NM_079453.3	100	12	0	0	1	12	5627	5616	26	24.3
probe_26	NM_001300394.1	100	12	0	0	1	12	918	907	26	24.3
probe_26	NM_001275160.1	100	12	0	0	1	12	5618	5607	26	24.3
probe_26	NM_001382098.1	100	12	0	0	5	16	8771	8760	26	24.3
probe_26	NM_057358.4	100	12	0	0	1	12	918	907	26	24.3
probe_26	NM_001276123.1	100	12	0	0	9	20	10234	10223	26	24.3
probe_26	NM_176368.2	100	12	0	0	8	19	231	220	26	24.3
probe_26	NR_124246.1	100	12	0	0	3	14	194	183	26	24.3
probe_26	NM_176317.2	100	12	0	0	2	13	396	385	26	24.3
probe_26	NM_166233.4	100	12	0	0	8	19	295	284	26	24.3
probe_26	NM_001299312.1	100	12	0	0	9	20	2808	2797	26	24.3
probe_26	NM_001276124.1	100	12	0	0	9	20	10484	10473	26	24.3
probe_26	NM_001299542.1	100	12	0	0	7	18	2522	2511	26	24.3
probe_26	NM_001370029.1	100	12	0	0	8	19	231	220	26	24.3
probe_26	NM_001258902.2	100	12	0	0	9	20	1551	1540	26	24.3
probe_26	NM_176316.2	100	12	0	0	2	13	434	423	26	24.3
probe_26	NR_074064.1	100	12	0	0	9	20	132	121	26	24.3
probe_26	NM_137212.4	100	12	0	0	6	17	3019	3008	26	24.3
probe_26	NM_001202043.2	100	12	0	0	7	18	56	45	26	24.3
probe_26	NM_001276172.1	100	12	0	0	6	17	2297	2286	26	24.3
probe_26	NM_164695.3	100	12	0	0	4	15	28	17	26	24.3
probe_26	NR_124003.1	100	12	0	0	9	20	108	97	26	24.3
probe_26	NM_001258901.2	100	12	0	0	9	20	1637	1626	26	24.3
probe_26	NM_080096.3	100	12	0	0	8	19	2646	2635	26	24.3
probe_27	NM_168821.3	100	12	0	0	2	13	1242	1253	26	24.3
probe_27	NM_079235.4	100	12	0	0	2	13	928	939	26	24.3
probe_27	NM_166119.2	100	12	0	0	9	20	742	731	26	24.3
probe_27	NM_132102.2	100	12	0	0	1	12	1691	1680	26	24.3
probe_27	NM_135645.2	100	12	0	0	8	19	2073	2062	26	24.3
probe_27	NM_001275144.1	100	12	0	0	2	13	1511	1522	26	24.3
probe_27	NM_168215.2	100	12	0	0	3	14	301	312	26	24.3
probe_27	NM_001170205.2	100	12	0	0	5	16	2568	2579	26	24.3
probe_27	NM_080499.3	100	12	0	0	3	14	1988	1977	26	24.3
probe_27	NM_001169747.2	100	12	0	0	7	18	2397	2408	26	24.3
probe_27	NM_001144631.2	100	12	0	0	6	17	3069	3058	26	24.3
probe_27	NR_167851.1	100	12	0	0	9	20	5107	5118	26	24.3
probe_27	NM_001043275.2	100	12	0	0	5	16	2450	2461	26	24.3
probe_27	NM_001043247.2	100	12	0	0	7	18	3724	3735	26	24.3
probe_27	NM_001103862.2	100	12	0	0	9	20	887	876	26	24.3
probe_27	NM_168822.3	100	12	0	0	2	13	1219	1230	26	24.3
probe_27	NM_001274749.1	100	12	0	0	7	18	3559	3548	26	24.3
probe_27	NM_142715.3	100	12	0	0	5	16	2234	2245	26	24.3
probe_27	NM_001014644.3	100	12	0	0	5	16	2234	2245	26	24.3
probe_27	NM_001170204.2	100	12	0	0	5	16	2234	2245	26	24.3
probe_27	NM_001274584.1	100	12	0	0	2	13	877	888	26	24.3
probe_27	NR_048504.2	100	12	0	0	5	16	2988	2999	26	24.3
probe_27	NM_001275275.1	100	12	0	0	4	15	8036	8047	26	24.3
probe_27	NM_166118.2	100	12	0	0	9	20	683	672	26	24.3
probe_27	NM_166412.3	100	12	0	0	7	18	2387	2398	26	24.3
probe_27	NM_001274583.1	100	12	0	0	2	13	1071	1082	26	24.3
probe_27	NM_001144629.3	100	12	0	0	6	17	3879	3868	26	24.3
probe_27	NM_168824.3	100	12	0	0	2	13	1282	1293	26	24.3
probe_27	NM_135644.4	100	12	0	0	8	19	2930	2941	26	24.3
probe_27	NM_168823.3	100	12	0	0	2	13	1325	1336	26	24.3
probe_27	NM_136338.3	100	12	0	0	1	12	1413	1424	26	24.3
probe_27	NM_130729.4	100	12	0	0	8	19	2288	2299	26	24.3
probe_27	NR_124260.1	100	12	0	0	3	14	743	732	26	24.3
probe_27	NM_001169900.2	100	12	0	0	2	13	925	936	26	24.3
probe_27	NM_079504.4	100	12	0	0	9	20	2304	2293	26	24.3
probe_27	NM_001273784.1	100	12	0	0	1	12	1413	1424	26	24.3
probe_27	NM_001297918.1	100	12	0	0	8	19	2288	2299	26	24.3
probe_27	NM_135760.1	100	12	0	0	2	13	779	768	26	24.3
probe_27	NM_001275143.1	100	12	0	0	2	13	1257	1268	26	24.3
probe_27	NM_206287.3	100	12	0	0	2	13	838	849	26	24.3
probe_27	NM_079447.4	100	12	0	0	2	13	1221	1232	26	24.3
probe_27	NM_001316479.1	100	12	0	0	3	14	301	312	26	24.3
probe_27	NR_124197.1	100	12	0	0	7	18	2898	2887	26	24.3
probe_27	NM_001259047.2	100	12	0	0	8	19	2984	2995	26	24.3
probe_27	NM_078569.3	100	12	0	0	6	17	6437	6448	26	24.3
probe_27	NM_001043152.2	100	12	0	0	2	13	1554	1565	26	24.3
probe_27	NM_137219.3	100	12	0	0	9	20	676	665	26	24.3
probe_27	NM_001272297.2	100	12	0	0	8	19	2428	2439	26	24.3
probe_27	NM_141807.2	100	12	0	0	2	13	102	91	26	24.3
[truncated: 1,254 more rows]

## Sheet: Parameters
Database	refseq_rna
organism	Drosophila melanogaster (taxid:7227)
Expect threshold	1000
word size	7
match/mismatch	1,-3
Probes:
